# Supplementary material for: Detecting internally symmetric protein structures
Source: BMC Bioinformatics. 2010 Jun 3;11:303. doi: 10.1186/1471-2105-11-303 (PMC2894822; doi:10.1186/1471-2105-11-303)
Supplement: Additional file 1 — all_domains. An Excel file that gives the maximum Z-score, and the rotation angle and the translation along the rotation axis corresponding to the alignment with the maximum Z-score, for each of the 9479 ASTRAL 40 domains. [file 1471-2105-11-303-S1.XLS]

## Sheet: all domains
domain name	scop_id	length	Z-score	angle (deg)	translation (A)	Fold name
d1ux8a_	a.1.1.1	118	6.861	179.63	0.08	Globin-like
d1ngka_	a.1.1.1	126	6.814	175.05	0.07	Globin-like
d1dlwa_	a.1.1.1	116	6.767	179.12	0.02	Globin-like
d1s69a_	a.1.1.1	123	6.661	180	0	Globin-like
d1idra_	a.1.1.1	127	6.463	178.04	0.05	Globin-like
d1or4a_	a.1.1.2	169	7.37	13.96	5.05	Globin-like
d1cqxa1	a.1.1.2	150	6.777	18.27	5.86	Globin-like
d1hlba_	a.1.1.2	157	6.093	180	0	Globin-like
d1tu9a_	a.1.1.2	131	5.796	180	0	Globin-like
d1ecaa_	a.1.1.2	136	5.726	180	0	Globin-like
d1a6ma_	a.1.1.2	151	5.526	180	0	Globin-like
d1q1fa_	a.1.1.2	148	5.313	180	0	Globin-like
d1gcwb_	a.1.1.2	129	5.187	161.49	1.08	Globin-like
d1h97a_	a.1.1.2	147	5.165	180	0	Globin-like
d1irda_	a.1.1.2	141	5.049	162.94	2.4	Globin-like
d1gcva_	a.1.1.2	140	4.924	167.85	-1.91	Globin-like
d1jl7a_	a.1.1.2	147	4.877	166.16	0.79	Globin-like
d1cg5b_	a.1.1.2	141	4.786	162.59	1.38	Globin-like
d1x9fa_	a.1.1.2	147	4.674	154.54	0.98	Globin-like
d1x9fc_	a.1.1.2	149	4.58	151.91	3.26	Globin-like
d2gdma_	a.1.1.2	153	4.574	179.97	-0.09	Globin-like
d1ew6a_	a.1.1.2	137	4.544	159.45	2.74	Globin-like
d3sdha_	a.1.1.2	145	4.473	150.54	0.5	Globin-like
d1it2a_	a.1.1.2	146	4.398	179.76	-0.03	Globin-like
d1b0ba_	a.1.1.2	142	4.344	150.99	-3.61	Globin-like
d1mbaa_	a.1.1.2	146	3.907	178.09	-0.03	Globin-like
d1x9fb_	a.1.1.2	145	3.757	150.4	2.4	Globin-like
d2h8fb1	a.1.1.2	146	3.725	180	0	Globin-like
d1itha_	a.1.1.2	141	3.688	179.36	0.04	Globin-like
d1asha_	a.1.1.2	147	3.428	174.47	-0.17	Globin-like
d1urva_	a.1.1.2	154	3.395	175.51	-0.75	Globin-like
d1xg0c_	a.1.1.3	174	6.149	179.38	-0.07	Globin-like
d1alla_	a.1.1.3	160	5.45	175.44	-0.11	Globin-like
d1b8da_	a.1.1.3	164	5.155	178.9	0.19	Globin-like
d1jboa_	a.1.1.3	162	4.77	179.52	0.23	Globin-like
d1allb_	a.1.1.3	161	4.631	178.15	0.3	Globin-like
d1kr7a_	a.1.1.4	110	3.948	177.85	-0.03	Globin-like
d1nekb1	a.1.2.1	132	7.36	178.83	-0.02	Globin-like
d1kf6b1	a.1.2.1	138	7.056	175.58	0.77	Globin-like
d2bs2b1	a.1.2.1	133	6.205	180	0	Globin-like
d1h7wa1	a.1.2.2	182	0.903	99.95	-6.08	Globin-like
d1hd6a_	a.10.1.1	37	3.464	19.2	5.53	Protozoan pheromone-like
d1erda_	a.10.1.1	40	2.883	177.42	4.61	Protozoan pheromone-like
d2erla_	a.10.1.1	40	2.452	30.93	-4.06	Protozoan pheromone-like
d1x9ba_	a.10.2.1	53	4.759	165.65	-6.21	Protozoan pheromone-like
d1pgpa1	a.100.1.1	297	26.942	179.91	0.02	6-phosphogluconate dehydrogenase C-terminal domain-like
d1pgja1	a.100.1.1	300	22.588	179.92	0.01	6-phosphogluconate dehydrogenase C-terminal domain-like
d1vpda1	a.100.1.1	133	4.309	29.8	-9.61	6-phosphogluconate dehydrogenase C-terminal domain-like
d2cvza1	a.100.1.1	132	3.477	80.36	8.48	6-phosphogluconate dehydrogenase C-terminal domain-like
d1xc2a1	a.100.1.10	111	4.703	140.23	9.57	6-phosphogluconate dehydrogenase C-terminal domain-like
d2amfa1	a.100.1.10	104	4.131	162.78	-0.84	6-phosphogluconate dehydrogenase C-terminal domain-like
d2b0ja1	a.100.1.11	102	4.466	10.55	3.92	6-phosphogluconate dehydrogenase C-terminal domain-like
d2g5ca1	a.100.1.12	107	5.131	172.87	-2.42	6-phosphogluconate dehydrogenase C-terminal domain-like
d2f1ka1	a.100.1.12	114	4.958	144	-9.55	6-phosphogluconate dehydrogenase C-terminal domain-like
d1qmga1	a.100.1.2	288	22.781	180	0.01	6-phosphogluconate dehydrogenase C-terminal domain-like
d1np3a1	a.100.1.2	145	2.909	170.72	0.93	6-phosphogluconate dehydrogenase C-terminal domain-like
d1wdka2	a.100.1.3	95	2.544	177.2	0.48	6-phosphogluconate dehydrogenase C-terminal domain-like
d1f14a1	a.100.1.3	99	2.463	79.8	5.29	6-phosphogluconate dehydrogenase C-terminal domain-like
d1wdka1	a.100.1.3	117	2.223	176.72	1.72	6-phosphogluconate dehydrogenase C-terminal domain-like
d1mv8a1	a.100.1.4	98	6.855	179.61	0.09	6-phosphogluconate dehydrogenase C-terminal domain-like
d1dlja1	a.100.1.4	98	4.181	158.98	4.84	6-phosphogluconate dehydrogenase C-terminal domain-like
d1bg6a1	a.100.1.5	165	3.537	154.43	-1.42	6-phosphogluconate dehydrogenase C-terminal domain-like
d1m66a1	a.100.1.6	157	7.843	18.68	5.28	6-phosphogluconate dehydrogenase C-terminal domain-like
d1txga1	a.100.1.6	155	7.383	22.96	5.48	6-phosphogluconate dehydrogenase C-terminal domain-like
d1ks9a1	a.100.1.7	124	5.252	21.55	4.47	6-phosphogluconate dehydrogenase C-terminal domain-like
d1i36a1	a.100.1.8	106	3.143	133.67	-12.12	6-phosphogluconate dehydrogenase C-terminal domain-like
d1lj8a3	a.100.1.9	206	3.766	166.93	0.52	6-phosphogluconate dehydrogenase C-terminal domain-like
d1utga_	a.101.1.1	70	5.069	180	0	Uteroglobin-like
d1zkra1	a.101.1.1	72	3.836	180	0	Uteroglobin-like
d1zkra2	a.101.1.1	70	3.368	123.89	-8.54	Uteroglobin-like
d2fbaa1	a.102.1.1	492	25.366	179.97	0.07	alpha/alpha toroid
d1gaia_	a.102.1.1	472	20.999	178.92	0.07	alpha/alpha toroid
d1g9ga_	a.102.1.2	629	21.369	58.78	0.14	alpha/alpha toroid
d1h12a_	a.102.1.2	404	18.893	175.22	1.33	alpha/alpha toroid
d1kwfa_	a.102.1.2	363	17.454	179.79	-0.01	alpha/alpha toroid
d1v5da_	a.102.1.2	386	16.98	122.62	-0.04	alpha/alpha toroid
d1ks8a_	a.102.1.2	433	15.528	60.55	0.07	alpha/alpha toroid
d1ia6a_	a.102.1.2	423	14.968	62.35	0.18	alpha/alpha toroid
d1wu4a1	a.102.1.2	374	14.018	168.55	2.4	alpha/alpha toroid
d1wzza1	a.102.1.2	319	13.266	60.43	0.25	alpha/alpha toroid
d1clca1	a.102.1.2	441	12.862	59.41	0	alpha/alpha toroid
d1ut9a1	a.102.1.2	507	8.075	67.52	-1.07	alpha/alpha toroid
d2afaa1	a.102.1.3	407	34.093	179.95	0	alpha/alpha toroid
d1fp3a_	a.102.1.3	402	29.113	179.9	-0.04	alpha/alpha toroid
d1v7wa1	a.102.1.4	509	19.746	120.58	0.01	alpha/alpha toroid
d1h54a1	a.102.1.4	485	9.144	167.69	4.06	alpha/alpha toroid
d1lf6a1	a.102.1.5	397	19.557	121.26	-0.29	alpha/alpha toroid
d1nc5a_	a.102.1.6	363	24.414	179.38	0.12	alpha/alpha toroid
d2d5ja1	a.102.1.7	377	22.125	179.36	0.01	alpha/alpha toroid
d1krea_	a.102.2.1	475	22.511	52.42	0.18	alpha/alpha toroid
d1nxca_	a.102.2.1	467	22.488	105.85	-1.31	alpha/alpha toroid
d1dl2a_	a.102.2.1	510	21.393	105.7	-0.79	alpha/alpha toroid
d1x9da1	a.102.2.1	451	21.041	54.53	-0.39	alpha/alpha toroid
d1qaza_	a.102.3.1	351	9.94	113.74	-2.76	alpha/alpha toroid
d1rwha1	a.102.3.2	369	13.841	157.25	-0.3	alpha/alpha toroid
d1n7oa1	a.102.3.2	371	13.256	158.84	0.21	alpha/alpha toroid
d1x1ia1	a.102.3.2	361	13.249	157.04	-0.78	alpha/alpha toroid
d1cb8a1	a.102.3.2	310	9.764	160.11	-1.53	alpha/alpha toroid
d1hn0a1	a.102.3.2	384	7.651	99.83	0.17	alpha/alpha toroid
d1n1ba1	a.102.4.1	201	5.375	78.77	2.08	alpha/alpha toroid
d5eaua1	a.102.4.1	200	4.995	69.3	1.66	alpha/alpha toroid
d2sqca1	a.102.4.2	352	34.561	179.98	0.01	alpha/alpha toroid
d1w6ka1	a.102.4.2	446	27.572	60.24	0.04	alpha/alpha toroid
d2sqca2	a.102.4.2	271	9.05	53.05	0.5	alpha/alpha toroid
d1w6ka2	a.102.4.2	279	8.175	56.05	1.44	alpha/alpha toroid
d1dceb_	a.102.4.3	329	37.603	179.9	0.03	alpha/alpha toroid
d1n4qb_	a.102.4.3	346	34.628	179.97	-0.02	alpha/alpha toroid
d2h6fb1	a.102.4.3	401	27.341	119.61	0.36	alpha/alpha toroid
d1hzfa_	a.102.4.4	302	16.669	61.63	-0.5	alpha/alpha toroid
d1c3da_	a.102.4.4	294	14.498	61.96	-0.81	alpha/alpha toroid
d1r76a_	a.102.5.1	384	18.843	49.32	-2	alpha/alpha toroid
d1gxma_	a.102.5.1	324	18.759	49.72	-0.31	alpha/alpha toroid
d1ioma_	a.103.1.1	374	18.148	178.56	-0.05	Citrate synthase
d1k3pa_	a.103.1.1	426	14.06	179.79	-0.08	Citrate synthase
d1csha_	a.103.1.1	435	9.859	9.62	4.24	Citrate synthase
d1s1fa_	a.104.1.1	397	6.274	22.06	4.44	Cytochrome P450
d1jfba_	a.104.1.1	399	5.855	13.12	3.47	Cytochrome P450
d1n40a_	a.104.1.1	394	5.844	160.02	-5.39	Cytochrome P450
d1io7a_	a.104.1.1	366	5.424	159.21	-5.64	Cytochrome P450
d1re9a_	a.104.1.1	404	5.362	163.8	-6.11	Cytochrome P450
d1izoa_	a.104.1.1	411	5.216	160.54	-5.14	Cytochrome P450
d1odoa_	a.104.1.1	395	5.129	19.84	3.71	Cytochrome P450
d1lfka_	a.104.1.1	375	5.127	164.41	-5.61	Cytochrome P450
d1z8oa1	a.104.1.1	402	4.914	159.02	-5.72	Cytochrome P450
d2ij2a1	a.104.1.1	450	4.716	167.83	-5.64	Cytochrome P450
d1n97a_	a.104.1.1	385	4.712	165.45	-5.85	Cytochrome P450
d1cpta_	a.104.1.1	412	4.37	42.01	10.74	Cytochrome P450
d1tqna_	a.104.1.1	468	4.37	176.89	-0.96	Cytochrome P450
d1q5da_	a.104.1.1	401	4.347	158.44	-3.65	Cytochrome P450
d1x8va_	a.104.1.1	429	3.986	176.33	-5.63	Cytochrome P450
d1po5a_	a.104.1.1	465	3.151	172.98	-5.51	Cytochrome P450
d1dd3a1	a.108.1.1	57	5.35	178.45	-0.11	Ribosomal protein L7/12, oligomerisation (N-terminal) domain
d1rqta_	a.108.1.1	37	3.156	127.73	8.65	Ribosomal protein L7/12, oligomerisation (N-terminal) domain
d1iiea_	a.109.1.1	75	5.246	7.42	5.16	Class II MHC-associated invariant chain ectoplasmic trimerization domain
d1hb6a_	a.11.1.1	86	4.325	169.46	2.17	Acyl-CoA binding protein-like
d1hbka_	a.11.1.1	89	3.633	149.15	7.25	Acyl-CoA binding protein-like
d2al6a1	a.11.2.1	123	4.293	179.56	2.56	Acyl-CoA binding protein-like
d1gg3a1	a.11.2.1	106	4.166	155.2	-2.14	Acyl-CoA binding protein-like
d1h4ra1	a.11.2.1	111	3.555	177.62	0.41	Acyl-CoA binding protein-like
d1mixa1	a.11.2.1	114	2.95	128.36	8.35	Acyl-CoA binding protein-like
d1b25a1	a.110.1.1	401	4.593	4.71	11.24	Aldehyde ferredoxin oxidoreductase, C-terminal domains
d1aora1	a.110.1.1	395	3.575	96.68	4.69	Aldehyde ferredoxin oxidoreductase, C-terminal domains
d1d2ta_	a.111.1.1	222	3.108	161.23	4.11	Acid phosphatase/Vanadium-dependent haloperoxidase
d1qi9a_	a.111.1.2	555	9.133	15.17	5.2	Acid phosphatase/Vanadium-dependent haloperoxidase
d1qhba_	a.111.1.2	595	3.428	30.58	6.89	Acid phosphatase/Vanadium-dependent haloperoxidase
d1vnsa_	a.111.1.3	574	5.054	171.09	5.01	Acid phosphatase/Vanadium-dependent haloperoxidase
d1wb9a1	a.113.1.1	297	4.334	180	0	DNA repair protein MutS, domain III
d1ewqa1	a.113.1.1	275	4.242	179.18	-0.15	DNA repair protein MutS, domain III
d1f5na1	a.114.1.1	300	20.721	7.6	5.4	Interferon-induced guanylate-binding protein 1 (GBP1), C-terminal domain
d1bvp11	a.115.1.1	215	2.882	171.77	6.94	A virus capsid protein alpha-helical domain
d1qhda1	a.115.1.2	213	5.112	36.28	-8.98	A virus capsid protein alpha-helical domain
d1uf2c1	a.115.1.3	262	3.646	87.58	4.76	A virus capsid protein alpha-helical domain
d1xa6a1	a.116.1.1	196	3.117	162.51	5	GTPase activation domain, GAP
d1pbwa_	a.116.1.1	184	2.846	169.01	4.72	GTPase activation domain, GAP
d1tx4a_	a.116.1.1	196	2.843	157.32	4.69	GTPase activation domain, GAP
d1f7ca_	a.116.1.1	182	2.823	13.44	5.85	GTPase activation domain, GAP
d1nf1a_	a.116.1.2	260	6.073	156.04	5.44	GTPase activation domain, GAP
d1wera_	a.116.1.2	324	4.254	165.39	4.41	GTPase activation domain, GAP
d1nvus_	a.117.1.1	469	4.515	166.9	23.97	Ras GEF
d1wa5b_	a.118.1.1	463	44.445	30.79	8.37	alpha-alpha superhelix
d1qgra_	a.118.1.1	871	43.604	23.24	3.06	alpha-alpha superhelix
d1wa5c_	a.118.1.1	937	40.395	22.14	4.33	alpha-alpha superhelix
d2bpta1	a.118.1.1	860	39.283	23.37	3.68	alpha-alpha superhelix
d1qbkb_	a.118.1.1	880	37.614	24.48	4.91	alpha-alpha superhelix
d1jdha_	a.118.1.1	508	34.485	34.12	9.84	alpha-alpha superhelix
d1gw5a_	a.118.1.10	500	24.605	24.26	6.34	alpha-alpha superhelix
d1gw5b_	a.118.1.10	533	21.955	21.36	6.36	alpha-alpha superhelix
d1oxja2	a.118.1.13	108	6.294	172.65	-5.05	alpha-alpha superhelix
d1h6ka3	a.118.1.14	274	11.178	24.1	-10.08	alpha-alpha superhelix
d1ug3a1	a.118.1.14	193	8.387	35.39	-9.8	alpha-alpha superhelix
d2nsza1	a.118.1.14	129	7.908	44.08	-8.96	alpha-alpha superhelix
d1uw4b_	a.118.1.14	248	7.045	25	-8.33	alpha-alpha superhelix
d1ug3a2	a.118.1.14	127	7.026	16.47	4.79	alpha-alpha superhelix
d1hu3a_	a.118.1.14	204	6.539	14.29	3.35	alpha-alpha superhelix
d1h6ka2	a.118.1.14	190	6.183	47.91	-9.21	alpha-alpha superhelix
d1paqa_	a.118.1.14	161	6.079	53.35	-8.31	alpha-alpha superhelix
d1h6ka1	a.118.1.14	264	5.151	27.8	-5.04	alpha-alpha superhelix
d1upka_	a.118.1.15	318	17.939	19.44	9.99	alpha-alpha superhelix
d1oyza_	a.118.1.16	273	16.171	24.78	2.69	alpha-alpha superhelix
d1te4a_	a.118.1.16	111	6.457	170.71	-5.76	alpha-alpha superhelix
d2b6ca1	a.118.1.17	213	8.438	56.47	-10.34	alpha-alpha superhelix
d1t06a_	a.118.1.17	235	6.41	69.49	-5.21	alpha-alpha superhelix
d1rz4a2	a.118.1.18	130	8.056	165.45	-5.47	alpha-alpha superhelix
d1w9ca_	a.118.1.19	321	11.208	16.43	8.81	alpha-alpha superhelix
d1b3ua_	a.118.1.2	588	36.422	15.86	0.74	alpha-alpha superhelix
d1u6gc_	a.118.1.2	1146	22.784	16.29	1.42	alpha-alpha superhelix
d2jaka1	a.118.1.20	327	17.042	16.44	4.95	alpha-alpha superhelix
d1xqra1	a.118.1.21	264	20.135	25.4	8.21	alpha-alpha superhelix
d1z3xa1	a.118.1.22	85	5.94	167.74	5.68	alpha-alpha superhelix
d1y6ia1	a.118.1.22	82	5.701	26.85	-9.54	alpha-alpha superhelix
d2bnxa1	a.118.1.23	337	13.619	29.95	8.51	alpha-alpha superhelix
d1xm9a1	a.118.1.24	420	35.868	29.31	7.61	alpha-alpha superhelix
d1b89a_	a.118.1.3	319	11.726	178.21	-16.74	alpha-alpha superhelix
d1bpoa1	a.118.1.4	157	4.357	52.02	8.09	alpha-alpha superhelix
d1utca1	a.118.1.4	25	2.7	177.78	8.77	alpha-alpha superhelix
d1lrva_	a.118.1.5	233	23.256	16.74	0.22	alpha-alpha superhelix
d1e7ua1	a.118.1.6	196	4.907	36.65	-9.23	alpha-alpha superhelix
d1hs6a1	a.118.1.7	150	7.044	18.9	-4.77	alpha-alpha superhelix
d1m8za_	a.118.1.8	339	35.407	19.37	-0.59	alpha-alpha superhelix
d1ho8a_	a.118.1.9	447	13.517	16.9	10.55	alpha-alpha superhelix
d1v54e_	a.118.11.1	105	5.942	160.6	4.55	alpha-alpha superhelix
d1kpsb_	a.118.12.1	156	4.57	103.75	9.66	alpha-alpha superhelix
d1k8kg_	a.118.13.1	139	2.974	31.13	-9.5	alpha-alpha superhelix
d1qc7a_	a.118.14.1	101	4.416	86.39	-8.5	alpha-alpha superhelix
d1l5ja1	a.118.15.1	160	6.142	16.06	-7.73	alpha-alpha superhelix
d1j1ja_	a.118.16.1	217	10.209	8.01	5.6	alpha-alpha superhelix
d1ldja2	a.118.17.1	359	17.774	28.68	-8.99	alpha-alpha superhelix
d2b7ma1	a.118.17.2	513	20.139	3.23	4.34	alpha-alpha superhelix
d2d2sa1	a.118.17.2	217	17.513	5.65	5.72	alpha-alpha superhelix
d1ouva_	a.118.18.1	265	29.878	43.76	8.02	alpha-alpha superhelix
d1klxa_	a.118.18.1	133	7.258	46.86	3.97	alpha-alpha superhelix
d1rw2a_	a.118.19.1	152	5.276	172.99	5.23	alpha-alpha superhelix
d1wy6a1	a.118.20.1	159	5.382	47.4	20.4	alpha-alpha superhelix
d1n8va_	a.118.21.1	101	2.982	176.4	6.31	alpha-alpha superhelix
d1n4ka1	a.118.22.1	150	6.227	18.13	9.58	alpha-alpha superhelix
d2a9ua1	a.118.23.1	134	5.017	5.52	-0.74	alpha-alpha superhelix
d2ajaa1	a.118.24.1	342	14.966	22.13	-1.01	alpha-alpha superhelix
d1yvra1	a.118.25.1	346	5.702	164.27	2.24	alpha-alpha superhelix
d1xsza1	a.118.3.1	197	3.508	58.14	-9.11	alpha-alpha superhelix
d1r8se_	a.118.3.1	187	2.854	142.58	3.18	alpha-alpha superhelix
d1ku1a_	a.118.3.1	211	2.542	49.21	-5.66	alpha-alpha superhelix
d1lsha1	a.118.4.1	336	14.008	22.45	-1.21	alpha-alpha superhelix
d1qsaa1	a.118.5.1	450	8.7	151.59	-14.52	alpha-alpha superhelix
d2h6fa1	a.118.6.1	315	19.29	18.98	-6.35	alpha-alpha superhelix
d1dcea1	a.118.6.1	334	11.606	19.71	-7.82	alpha-alpha superhelix
d1qjba_	a.118.7.1	228	14.156	19.21	-9.45	alpha-alpha superhelix
d1w3ba_	a.118.8.1	388	32.097	48.07	7.91	alpha-alpha superhelix
d1qqea_	a.118.8.1	281	18.479	26.4	11.54	alpha-alpha superhelix
d1hh8a_	a.118.8.1	192	15.539	41.69	7.65	alpha-alpha superhelix
d1elwa_	a.118.8.1	117	13.792	40.57	6.57	alpha-alpha superhelix
d1elra_	a.118.8.1	128	13.068	47.68	5.53	alpha-alpha superhelix
d1fcha_	a.118.8.1	302	13.027	42.03	6.45	alpha-alpha superhelix
d1a17a_	a.118.8.1	159	12.021	46.78	7.25	alpha-alpha superhelix
d1xnfa_	a.118.8.1	259	11.944	170.37	4.77	alpha-alpha superhelix
d1ihga1	a.118.8.1	169	11.481	44.24	8.29	alpha-alpha superhelix
d1p5qa1	a.118.8.1	170	11.291	8.13	-4.33	alpha-alpha superhelix
d1zu2a1	a.118.8.1	145	11.288	55.82	6.3	alpha-alpha superhelix
d2fbna1	a.118.8.1	153	10.651	51.85	9.08	alpha-alpha superhelix
d1nzna_	a.118.8.1	122	8.365	51.45	7.6	alpha-alpha superhelix
d1tjca_	a.118.8.1	95	8.078	48.87	9.34	alpha-alpha superhelix
d1y8ma1	a.118.8.1	138	7.656	55.22	7.71	alpha-alpha superhelix
d2c2la1	a.118.8.1	201	7.142	105.89	15.31	alpha-alpha superhelix
d1ya0a1	a.118.8.1	458	6.4	21.82	-7.62	alpha-alpha superhelix
d1hxia_	a.118.8.1	112	5.435	25.55	12.95	alpha-alpha superhelix
d1hz4a_	a.118.8.2	366	23.685	54.47	6.88	alpha-alpha superhelix
d2ff4a2	a.118.8.3	179	6.531	177.86	0.04	alpha-alpha superhelix
d2awia2	a.118.8.4	231	6.637	57.48	4.92	alpha-alpha superhelix
d1eyha_	a.118.9.1	144	4.521	176.07	5.32	alpha-alpha superhelix
d1elka_	a.118.9.2	153	6.947	178.6	-5.34	alpha-alpha superhelix
d1ujka_	a.118.9.2	145	5.877	168.1	4.88	alpha-alpha superhelix
d1dvpa1	a.118.9.2	145	5.836	170.21	-6.06	alpha-alpha superhelix
d1hf8a2	a.118.9.3	131	4.335	30.04	-10.03	alpha-alpha superhelix
d1szaa_	a.118.9.4	144	5.86	178.57	5.12	alpha-alpha superhelix
d1f8na1	a.119.1.1	690	8.582	180	0	Lipoxigenase
d1loxa1	a.119.1.2	536	7.149	179.7	0.13	Lipoxigenase
d1kdxa_	a.12.1.1	81	3.227	134.88	7.39	Kix domain of CBP (creb binding protein)
d1c1ka_	a.120.1.1	217	2.291	74.53	-3.61	gene 59 helicase assembly protein
d2np3a2	a.121.1.1	104	8.199	174.37	-2.62	Tetracyclin repressor-like, C-terminal domain
d1z77a2	a.121.1.1	125	7.462	173.27	-2.39	Tetracyclin repressor-like, C-terminal domain
d1t56a2	a.121.1.1	120	7.064	180	0	Tetracyclin repressor-like, C-terminal domain
d2o7oa2	a.121.1.1	141	6.76	179.43	0.06	Tetracyclin repressor-like, C-terminal domain
d1zk8a2	a.121.1.1	105	6.494	170.31	-2.62	Tetracyclin repressor-like, C-terminal domain
d2id3a2	a.121.1.1	123	6.047	11.26	4.24	Tetracyclin repressor-like, C-terminal domain
d1t33a2	a.121.1.1	132	5.923	176.86	0.3	Tetracyclin repressor-like, C-terminal domain
d1z0xa2	a.121.1.1	148	5.749	178.98	0.26	Tetracyclin repressor-like, C-terminal domain
d1vi0a2	a.121.1.1	117	5.726	176.43	-0.34	Tetracyclin repressor-like, C-terminal domain
d2gfna2	a.121.1.1	115	5.45	179.91	-2.25	Tetracyclin repressor-like, C-terminal domain
d2g7sa2	a.121.1.1	116	5.302	175.74	1.98	Tetracyclin repressor-like, C-terminal domain
d2np5a2	a.121.1.1	118	5.238	173.63	-2.57	Tetracyclin repressor-like, C-terminal domain
d1ui5a2	a.121.1.1	124	5.022	170.16	-4.92	Tetracyclin repressor-like, C-terminal domain
d2g7la2	a.121.1.1	133	4.967	180	0	Tetracyclin repressor-like, C-terminal domain
d2fq4a2	a.121.1.1	115	4.96	174.54	-0.8	Tetracyclin repressor-like, C-terminal domain
d2gena2	a.121.1.1	118	4.951	178.07	-0.32	Tetracyclin repressor-like, C-terminal domain
d2fd5a2	a.121.1.1	104	4.709	174.96	1.97	Tetracyclin repressor-like, C-terminal domain
d1jt6a2	a.121.1.1	115	4.695	179.32	-1.88	Tetracyclin repressor-like, C-terminal domain
d2d6ya2	a.121.1.1	118	4.598	177.8	-2.77	Tetracyclin repressor-like, C-terminal domain
d2g7ga2	a.121.1.1	132	4.372	179.51	-11.36	Tetracyclin repressor-like, C-terminal domain
d2fbqa2	a.121.1.1	134	4.254	180	0	Tetracyclin repressor-like, C-terminal domain
d2fx0a2	a.121.1.1	106	4.231	175.48	-0.17	Tetracyclin repressor-like, C-terminal domain
d1pb6a2	a.121.1.1	126	4.071	177.82	1.23	Tetracyclin repressor-like, C-terminal domain
d2i10a2	a.121.1.1	110	4.052	133.69	4.72	Tetracyclin repressor-like, C-terminal domain
d2g3ba2	a.121.1.1	116	3.842	172.29	-4.78	Tetracyclin repressor-like, C-terminal domain
d1sgma2	a.121.1.1	111	3.792	170.3	-8.19	Tetracyclin repressor-like, C-terminal domain
d1v7ba2	a.121.1.1	101	3.577	178.73	-5.15	Tetracyclin repressor-like, C-terminal domain
d1rkta2	a.121.1.1	123	3.452	142.22	9.72	Tetracyclin repressor-like, C-terminal domain
d1osha_	a.123.1.1	216	5.96	180	0	Nuclear receptor ligand-binding domain
d1pk5a_	a.123.1.1	242	5.276	125.92	8.8	Nuclear receptor ligand-binding domain
d1xpca_	a.123.1.1	245	5.021	177.82	-0.01	Nuclear receptor ligand-binding domain
d2p54a1	a.123.1.1	267	4.99	180	0	Nuclear receptor ligand-binding domain
d1ie9a_	a.123.1.1	255	4.963	164.76	-0.91	Nuclear receptor ligand-binding domain
d1r1kd_	a.123.1.1	236	4.628	175.69	1.98	Nuclear receptor ligand-binding domain
d1g2na_	a.123.1.1	246	4.325	155.79	-1.72	Nuclear receptor ligand-binding domain
d1pq9a_	a.123.1.1	232	4.148	175.48	2.24	Nuclear receptor ligand-binding domain
d1fcya_	a.123.1.1	236	4.086	176.47	0.19	Nuclear receptor ligand-binding domain
d1xvpb_	a.123.1.1	246	4.079	177.03	-0.22	Nuclear receptor ligand-binding domain
d1n46a_	a.123.1.1	248	3.899	179.16	0.1	Nuclear receptor ligand-binding domain
d1sqna_	a.123.1.1	248	3.769	108.03	7.63	Nuclear receptor ligand-binding domain
d1pdua_	a.123.1.1	230	3.682	155.86	-0.66	Nuclear receptor ligand-binding domain
d2gpua1	a.123.1.1	221	3.661	145.98	-0.37	Nuclear receptor ligand-binding domain
d1nq7a_	a.123.1.1	244	3.525	177.49	-1.36	Nuclear receptor ligand-binding domain
d1pzla_	a.123.1.1	227	3.396	134.73	-6.37	Nuclear receptor ligand-binding domain
d1nrla_	a.123.1.1	278	3.097	134.07	6.29	Nuclear receptor ligand-binding domain
d1ca1a1	a.124.1.1	249	10.077	179.81	0.02	Phospholipase C/P1 nuclease
d1ah7a_	a.124.1.1	245	7.753	18.38	4.88	Phospholipase C/P1 nuclease
d1ak0a_	a.124.1.2	264	7.806	179.71	-0.05	Phospholipase C/P1 nuclease
d1kxpd2	a.126.1.1	190	11.638	180	0	Serum albumin-like
d1n5ua1	a.126.1.1	195	10.855	179.33	0.02	Serum albumin-like
d1n5ua3	a.126.1.1	196	9.836	176.13	0.24	Serum albumin-like
d1kxpd1	a.126.1.1	179	9.635	179.39	0.08	Serum albumin-like
d1n5ua2	a.126.1.1	192	9.175	176.26	-0.48	Serum albumin-like
d1kxpd3	a.126.1.1	69	3.728	179.42	-0.22	Serum albumin-like
d1tjva_	a.127.1.1	449	10.303	1.68	4.46	L-aspartase-like
d1c3ca_	a.127.1.1	424	8.901	99.59	11.68	L-aspartase-like
d1dofa_	a.127.1.1	385	8.36	21.58	-10.11	L-aspartase-like
d1q5na_	a.127.1.1	431	7.594	18.99	-9.63	L-aspartase-like
d1vdka_	a.127.1.1	458	5.701	165.09	-4.92	L-aspartase-like
d1t6ja_	a.127.1.2	646	20.506	22.19	-10.02	L-aspartase-like
d1w27a_	a.127.1.2	689	20.469	24.14	-9.87	L-aspartase-like
d1gkma_	a.127.1.2	509	12.514	137	-8.9	L-aspartase-like
d1rtra_	a.128.1.1	277	10.057	10.09	3.96	Terpenoid synthases
d1rqja_	a.128.1.1	299	9.506	179.71	-0.39	Terpenoid synthases
d1v4ea_	a.128.1.1	280	5.877	152.08	0.22	Terpenoid synthases
d1ubya_	a.128.1.1	348	4.967	178.31	-12.54	Terpenoid synthases
d1ezfa_	a.128.1.2	323	3.864	175.79	-7.83	Terpenoid synthases
d5eaua2	a.128.1.3	323	9.333	179.56	-0.13	Terpenoid synthases
d1n1ba2	a.128.1.3	315	6.574	177.52	-3.05	Terpenoid synthases
d1di1a_	a.128.1.4	290	11.357	180	0	Terpenoid synthases
d1ps1a_	a.128.1.4	304	7.629	179.75	-0.02	Terpenoid synthases
d1kiya_	a.128.1.5	354	8.393	4.79	2.17	Terpenoid synthases
d1kp8a1	a.129.1.1	252	9.859	176.7	-0.18	GroEL equatorial domain-like
d1q3qa1	a.129.1.2	258	7.165	178.04	-2.04	GroEL equatorial domain-like
d2fcwa1	a.13.1.1	105	10.1	178.93	0.09	RAP domain-like
d1lrea_	a.13.1.1	81	6.812	177.71	-0.03	RAP domain-like
d1ybza1	a.130.1.1	74	7.428	22.37	-9.98	Chorismate mutase II
d2h9da1	a.130.1.1	84	7.294	10.84	5.37	Chorismate mutase II
d2d8da1	a.130.1.1	80	6.977	20.38	-10.14	Chorismate mutase II
d1ecma_	a.130.1.1	91	5.249	13.7	6.2	Chorismate mutase II
d5csma_	a.130.1.2	250	5.13	168.69	-0.11	Chorismate mutase II
d2gtvx1	a.130.1.3	93	3.243	161.61	4	Chorismate mutase II
d2fp1a1	a.130.1.4	165	7.381	180	0	Chorismate mutase II
d1pprm1	a.131.1.1	156	9.019	179.64	0.02	Peridinin-chlorophyll protein
d1wzda1	a.132.1.1	207	7.496	179.63	-0.05	Heme oxygenase-like
d1n45a_	a.132.1.1	214	5.86	179.65	0.46	Heme oxygenase-like
d1sk7a_	a.132.1.2	187	5.254	25.64	-9.75	Heme oxygenase-like
d1j77a_	a.132.1.2	199	3.465	171.62	0.56	Heme oxygenase-like
d1wwma1	a.132.1.3	180	10.398	179.96	-0.01	Heme oxygenase-like
d1rtwa_	a.132.1.3	206	10.14	180	0	Heme oxygenase-like
d2f2ga1	a.132.1.3	215	9.03	25.19	-9.3	Heme oxygenase-like
d1udda_	a.132.1.3	215	8.503	179.23	-0.31	Heme oxygenase-like
d1z72a1	a.132.1.3	216	7.689	177.47	-0.08	Heme oxygenase-like
d1to9a_	a.132.1.3	225	7.47	179.42	0.11	Heme oxygenase-like
d2a2ma1	a.132.1.3	231	6.82	180	0	Heme oxygenase-like
d1rcwa_	a.132.1.4	213	12.759	179.95	-0.02	Heme oxygenase-like
d1otva_	a.132.1.4	254	7.113	5.77	-3.55	Heme oxygenase-like
d1poca_	a.133.1.1	134	1.522	163.44	8.01	Phospholipase A2, PLA2
d1mc2a_	a.133.1.2	122	6.602	178.29	0.01	Phospholipase A2, PLA2
d1g4ia_	a.133.1.2	123	6.358	177.65	-0.14	Phospholipase A2, PLA2
d1le6a_	a.133.1.2	123	6.134	178.71	0.42	Phospholipase A2, PLA2
d1lwba_	a.133.1.3	122	4.993	172.35	7.01	Phospholipase A2, PLA2
d2aiba1	a.134.1.1	98	2.663	172.25	0.93	Fungal elicitin
d1g8qa_	a.135.1.1	90	3.911	178.88	0.07	Tetraspanin
d1dvoa_	a.136.1.1	152	7.511	180	0	Repressor of bacterial conjugation FinO
d1jj21_	a.137.1.1	46	1.415	179.15	0.51	Non-globular all-alpha subunits of globular proteins
d1sa0e_	a.137.10.1	124	8.527	16.61	-24.02	Non-globular all-alpha subunits of globular proteins
d1rp3b_	a.137.11.1	77	4.846	9.29	-1.64	Non-globular all-alpha subunits of globular proteins
d2f2ac1	a.137.12.1	92	1.824	22.75	-0.21	Non-globular all-alpha subunits of globular proteins
d1wmib1	a.137.13.1	61	5.988	180	0	Non-globular all-alpha subunits of globular proteins
d1w6sb_	a.137.2.1	72	4.083	19.48	5.87	Non-globular all-alpha subunits of globular proteins
d1tbge_	a.137.3.1	68	3.856	12.74	-0.09	Non-globular all-alpha subunits of globular proteins
d1gg2g_	a.137.3.1	54	3.627	62.29	9.18	Non-globular all-alpha subunits of globular proteins
d1hfes_	a.137.4.1	88	1.609	174.19	-19.67	Non-globular all-alpha subunits of globular proteins
d1ef1c_	a.137.5.1	90	2.1	167.6	-12.38	Non-globular all-alpha subunits of globular proteins
d1dpjb_	a.137.7.1	29	8.204	35.8	6.02	Non-globular all-alpha subunits of globular proteins
d1e79i_	a.137.8.1	47	3.091	35.77	6.29	Non-globular all-alpha subunits of globular proteins
d1pbyc_	a.137.9.1	79	1.6	102.01	5.49	Non-globular all-alpha subunits of globular proteins
d2cvca1	a.138.1.1	499	8.206	64.1	48.01	Multiheme cytochromes
d1ofwa_	a.138.1.1	292	3.537	98.46	-1.15	Multiheme cytochromes
d1aqea_	a.138.1.1	110	3.334	178.44	-0.77	Multiheme cytochromes
d3caoa_	a.138.1.1	102	2.94	179.25	-0.04	Multiheme cytochromes
d1os6a_	a.138.1.1	71	2.743	179.63	-0.01	Multiheme cytochromes
d2cy3a_	a.138.1.1	118	2.645	180	0	Multiheme cytochromes
d1rwja_	a.138.1.1	81	1.952	179.62	-0.21	Multiheme cytochromes
d1gyoa_	a.138.1.1	106	1.922	148.33	-4.14	Multiheme cytochromes
d1i77a_	a.138.1.1	107	1.882	169.58	-10.97	Multiheme cytochromes
d1j0pa_	a.138.1.1	108	1.841	137.66	4.13	Multiheme cytochromes
d2i5nc1	a.138.1.2	332	22.5	179.54	-0.06	Multiheme cytochromes
d1jnia_	a.138.1.3	62	5.477	178.78	0.2	Multiheme cytochromes
d1m1qa_	a.138.1.3	90	3.648	140.6	-15.62	Multiheme cytochromes
d1fgja_	a.138.1.3	499	3.421	145.15	11.93	Multiheme cytochromes
d1oaha_	a.138.1.3	475	3.221	179.7	0.06	Multiheme cytochromes
d1y0pa1	a.138.1.3	102	2.461	180	0	Multiheme cytochromes
d1h21a_	a.138.1.3	240	2.403	180	0	Multiheme cytochromes
d1fs7a_	a.138.1.3	471	2.298	103.56	3.42	Multiheme cytochromes
d1qo8a1	a.138.1.3	101	2.183	125.26	5.07	Multiheme cytochromes
d1ft5a_	a.138.1.3	211	1.862	164.93	11.11	Multiheme cytochromes
d1sp3a_	a.138.1.3	436	1.572	143.11	-6.62	Multiheme cytochromes
d1ogyb_	a.138.1.3	126	1.08	157.7	5.27	Multiheme cytochromes
d2b59b1	a.139.1.1	60	11.702	180	0	Type I dockerin domain
d1ohzb_	a.139.1.1	56	11.345	180	0	Type I dockerin domain
d1yu5x1	a.14.1.1	67	1.542	151.69	2.7	VHP, Villin headpiece domain
d1ujsa_	a.14.1.1	88	0.966	144.39	-2.1	VHP, Villin headpiece domain
d2odgc1	a.140.1.1	46	4.406	173.93	-0.65	LEM/SAP HeH motif
d1h9fa_	a.140.1.1	57	3.252	167.53	4.9	LEM/SAP HeH motif
d1h9ea_	a.140.1.1	56	2.467	166.19	1.56	LEM/SAP HeH motif
d1zrja1	a.140.2.1	37	7.153	178.76	0.23	LEM/SAP HeH motif
d1v66a_	a.140.2.1	65	7.05	180	0	LEM/SAP HeH motif
d1y02a1	a.140.2.1	44	6.523	175.65	0.24	LEM/SAP HeH motif
d1h1js_	a.140.2.1	44	5.484	179.83	0.01	LEM/SAP HeH motif
d1jeqa1	a.140.2.1	51	4.473	180	0	LEM/SAP HeH motif
d1kcfa1	a.140.2.1	36	3.235	72.47	3.2	LEM/SAP HeH motif
d1a62a1	a.140.3.1	47	8.651	179.56	-0.01	LEM/SAP HeH motif
d1e7la1	a.140.4.1	54	6.767	178.55	0.08	LEM/SAP HeH motif
d1wija_	a.140.5.1	127	4.133	180	0	LEM/SAP HeH motif
d1ijya_	a.141.1.1	122	2.276	176.51	1.15	Frizzled cysteine-rich domain
d1h99a1	a.142.1.1	115	11.586	180	0	PTS-regulatory domain, PRD
d1h99a2	a.142.1.1	105	7.776	178.96	-0.01	PTS-regulatory domain, PRD
d2a69e1	a.143.1.1	95	2.301	44.33	-9.12	RPB6/omega subunit-like
d1twff_	a.143.1.2	84	2.078	180	0	RPB6/omega subunit-like
d1i2ta_	a.144.1.1	61	4.497	34.72	5.7	PABP domain-like
d1ifwa_	a.144.1.1	92	4.021	33.31	5.47	PABP domain-like
d1nmra_	a.144.1.1	85	2.313	165.48	13.38	PABP domain-like
d1g9la_	a.144.1.1	144	1.262	135.08	-8.38	PABP domain-like
d1gyza_	a.144.2.1	60	3.645	148.2	-2.06	PABP domain-like
d1g8ea_	a.145.1.1	98	3.582	172.27	4.96	Flagellar transcriptional activator FlhD
d1h6oa_	a.146.1.1	195	6.836	25.44	-9.01	Telomeric repeat binding factor (TRF) dimerisation domain
d1h6pa_	a.146.1.1	188	5.729	20.45	-8.76	Telomeric repeat binding factor (TRF) dimerisation domain
d1k1fa_	a.147.1.1	67	7.394	24.76	-10.14	Bcr-Abl oncoprotein oligomerization domain
d1k8ke_	a.148.1.1	174	4.694	180	0	Arp2/3 complex 21 kDa subunit ARPC3
d1u61a_	a.149.1.1	127	6.611	179.84	-0.01	RNase III domain-like
d2ez6a1	a.149.1.1	148	3.424	63.66	11.6	RNase III domain-like
d1o0wa1	a.149.1.1	169	2.911	112.04	-2.7	RNase III domain-like
d1ztda1	a.149.1.2	124	4.1	179.31	0.17	RNase III domain-like
d1tbaa_	a.15.1.1	67	1.01	177.37	-1.72	TAF(II)230 TBP-binding fragment
d1tkva_	a.150.1.1	89	3.299	180	0.3	Anti-sigma factor AsiA
d1gpja1	a.151.1.1	97	6.66	180	0	Glutamyl tRNA-reductase dimerization domain
d1knca_	a.152.1.1	174	16.277	180	0.03	AhpD-like
d1vkea_	a.152.1.2	117	5.197	9.66	2.71	AhpD-like
d2af7a1	a.152.1.2	119	3.737	45.21	-9.18	AhpD-like
d2gmya1	a.152.1.3	147	6.921	129.5	1.63	AhpD-like
d2cwqa1	a.152.1.4	117	2.879	152.78	-5.82	AhpD-like
d1zoqc1	a.153.1.1	47	3.173	117.91	-12.41	Nuclear receptor coactivator interlocking domain
d1kbha_	a.153.1.1	47	2.586	25.01	3.24	Nuclear receptor coactivator interlocking domain
d1l8wa_	a.154.1.1	271	5.797	178.8	-8.22	Variable surface antigen VlsE
d1ov9a_	a.155.1.1	45	2.458	127.82	6.95	H-NS histone-like proteins
d1hnra_	a.155.1.1	47	1.356	171.74	-0.16	H-NS histone-like proteins
d1j5em_	a.156.1.1	125	4.152	18.1	4.05	S13-like H2TH domain
d1tdza1	a.156.1.2	88	3.926	180	0	S13-like H2TH domain
d1tdha1	a.156.1.2	110	3.544	179.85	-0.36	S13-like H2TH domain
d1r2za1	a.156.1.2	94	3.208	152.52	8.46	S13-like H2TH domain
d1k3xa1	a.156.1.2	89	2.623	170.91	1.24	S13-like H2TH domain
d2hkja1	a.156.1.3	78	4.083	180	0	S13-like H2TH domain
d1fs1b1	a.157.1.1	55	3.326	88.11	-11.35	Skp1 dimerisation domain-like
d1nexb1	a.158.1.1	100	2.813	170.55	-4.62	F-box domain
d1fs1a1	a.158.1.1	41	2.759	133.92	3.8	F-box domain
d1p22a1	a.158.1.1	109	1.654	65.78	10	F-box domain
d1a6qa1	a.159.1.1	68	6.177	26.98	4.69	Another 3-helical bundle
d2cqna1	a.159.2.1	64	5.163	26.14	4.94	Another 3-helical bundle
d1uzca_	a.159.2.1	69	4.118	75.29	-6.86	Another 3-helical bundle
d1s7za_	a.159.3.1	106	4.445	146.7	-5.14	Another 3-helical bundle
d1q1va_	a.159.4.1	70	5.191	162.95	5.79	Another 3-helical bundle
d1uj8a1	a.159.5.1	64	4.457	162.52	1.47	Another 3-helical bundle
d1aila_	a.16.1.1	70	7.329	177.46	0.15	S15/NS1 RNA-binding domain
d1xeqa1	a.16.1.1	89	4.463	176.93	-0.47	S15/NS1 RNA-binding domain
d1a32a_	a.16.1.2	85	4.356	163.19	-4.77	S15/NS1 RNA-binding domain
d1r6ta1	a.16.1.3	54	11.184	179.76	-0.06	S15/NS1 RNA-binding domain
d2hhpa1	a.160.1.1	150	2.926	145.36	-4.99	PAP/OAS1 substrate-binding domain
d1px5a1	a.160.1.2	146	4.072	171.7	-2.6	PAP/OAS1 substrate-binding domain
d1r89a1	a.160.1.3	115	4.382	171.49	-2.62	PAP/OAS1 substrate-binding domain
d2b4va1	a.160.1.4	178	4.026	162.77	-2.16	PAP/OAS1 substrate-binding domain
d1m1eb_	a.161.1.1	65	3.73	34.62	6.04	beta-catenin-interacting protein ICAT
d1tf5a1	a.162.1.1	122	7.873	111.4	-1.54	Pre-protein crosslinking domain of SecA
d1j0ta_	a.163.1.1	78	3.92	164.74	2.74	Crustacean CHH/MIH/GIH neurohormone
d1iyra_	a.164.1.1	83	2.546	161.43	-8.28	C-terminal domain of DFF45/ICAD (DFF-C domain)
d1j2ma_	a.165.1.1	99	3.726	179.87	-0.1	Myosin phosphatase inhibitor 17kDa protein, CPI-17
d1p0ya1	a.166.1.1	176	2.046	58.91	-14.54	RuBisCo LSMT C-terminal, substrate-binding domain
d1gzsb_	a.168.1.1	165	5.858	14.32	5.56	SopE-like GEF domain
d1t77a1	a.169.1.1	304	2.498	158.88	-1.15	BEACH domain
d2hp8a_	a.17.1.1	68	6.757	180	0	Cysteine alpha-hairpin motif
d1u97a_	a.17.1.2	69	0.47	104.37	-26.53	Cysteine alpha-hairpin motif
d1iyjb1	a.170.1.1	196	2.792	39.58	-3.47	BRCA2 helical domain
d1iyjb2	a.171.1.1	30	1.644	151.92	4.6	BRCA2 tower domain
d1tf5a2	a.172.1.1	210	6.898	179.14	-0.21	Helical scaffold and wing domains of SecA
d1nkta2	a.172.1.1	205	5.46	177.14	-0.17	Helical scaffold and wing domains of SecA
d1ou5a1	a.173.1.1	204	4.018	180	0	Poly A polymerase C-terminal region-like
d1vfga1	a.173.1.1	215	2.928	169.87	-6.68	Poly A polymerase C-terminal region-like
d1miwa1	a.173.1.1	265	2.443	53.93	-23.92	Poly A polymerase C-terminal region-like
d1khya_	a.174.1.1	132	16.878	179.94	0.01	Double Clp-N motif
d1k6ka_	a.174.1.1	142	15.441	179.69	-0.11	Double Clp-N motif
d1qvra1	a.174.1.1	145	5.982	178.06	-0.66	Double Clp-N motif
d1m98a1	a.175.1.1	174	12.305	179.96	-0.04	Orange carotenoid protein, N-terminal domain
d1tj1a1	a.176.1.1	100	1.39	99.54	-10.6	N-terminal domain of bifunctional PutA protein
d1h3la_	a.177.1.1	75	7.922	27.6	5.24	Sigma2 domain of RNA polymerase sigma factors
d1ku2a2	a.177.1.1	180	6.583	25.14	5.16	Sigma2 domain of RNA polymerase sigma factors
d1rp3a3	a.177.1.1	87	6.384	156.12	5.23	Sigma2 domain of RNA polymerase sigma factors
d1siga_	a.177.1.1	305	6.247	179.96	-0.06	Sigma2 domain of RNA polymerase sigma factors
d1or7a2	a.177.1.1	113	5.782	24	3.92	Sigma2 domain of RNA polymerase sigma factors
d1ng7a_	a.178.1.1	60	1.399	145.67	5.57	Soluble domain of poliovirus core protein 3a
d1no1a_	a.179.1.1	67	2.51	159.6	-9.63	Replisome organizer (g39p helicase loader/inhibitor protein)
d2enda_	a.18.1.1	137	2.229	34.45	-6.56	T4 endonuclease V
d1or7c_	a.180.1.1	66	2.396	180	0	N-terminal, cytoplasmic domain of anti-sigmaE factor RseA
d1ny9a_	a.181.1.1	94	4.491	180	0	Antibiotic binding domain of TipA-like multidrug resistance regulators
d1ng6a_	a.182.1.1	148	3.941	19.14	0.1	GatB/YqeY motif
d2f2ab1	a.182.1.2	107	4.994	145.85	6.53	GatB/YqeY motif
d1zq1c1	a.182.1.2	56	4.954	61.63	9.51	GatB/YqeY motif
d2d6fc1	a.182.1.2	51	2.982	125.05	-5.18	GatB/YqeY motif
d1nt2b_	a.183.1.1	236	7.661	26.08	-9.89	Nop domain
d1n1ca_	a.184.1.1	199	4.379	107.38	-0.82	TorD-like
d1s9ua_	a.184.1.1	201	3.618	179.82	-0.13	TorD-like
d1n81a_	a.185.1.1	186	22.482	179.84	0	Gametocyte protein Pfg27
d1v2za_	a.186.1.1	106	5.949	179.23	0.09	KaiA/RbsU domain
d1w53a_	a.186.1.2	84	6.211	180	0	KaiA/RbsU domain
d1ofcx3	a.187.1.1	87	2.377	109.62	-10.28	HAND domain of the nucleosome remodeling ATPase ISWI
d1mp1a_	a.188.1.1	111	5.004	179.47	-1.34	PWI domain
d1x3zb1	a.189.1.1	57	6.474	178.57	0.14	XPC-binding domain
d2f4mb1	a.189.1.1	58	4.166	168.26	-2.89	XPC-binding domain
d1gaka_	a.19.1.1	137	5.859	177.26	0	Fertilization protein
d2lisa_	a.19.1.1	131	5.729	23.06	5.1	Fertilization protein
d1sfka_	a.190.1.1	73	3.973	171.05	-0.82	Flavivirus capsid protein C
d1r6ra_	a.190.1.1	80	2.777	67.32	-15.14	Flavivirus capsid protein C
d1o5ha_	a.191.1.1	200	13.564	7.27	-5.35	Methenyltetrahydrofolate cyclohydrolase-like
d1s0pa_	a.192.1.1	176	10.05	118.74	1.78	N-terminal domain of adenylylcyclase associated protein, CAP
d1uptb_	a.193.1.1	58	5.509	2.13	5.85	GRIP domain
d1zl8a1	a.194.1.1	50	6.269	180	0	L27 domain
d1vf6a_	a.194.1.1	58	5.754	179.69	0.04	L27 domain
d1vf6c_	a.194.1.1	51	5.48	177.95	-0.44	L27 domain
d1rsoa_	a.194.1.1	60	5.067	180	-0.08	L27 domain
d1rsob_	a.194.1.1	56	4.907	179.34	0.01	L27 domain
d1zl8b1	a.194.1.1	54	3.654	52.46	-0.61	L27 domain
d1y9ia_	a.195.1.1	159	4.809	179.89	0.03	YutG-like
d1q5za_	a.196.1.1	145	2.704	134	7.31	Invasion protein A (SipA) , C-terminal actin binding domain
d1sdia_	a.198.1.1	213	5.754	177.4	-0.07	YcfC-like
d1izma_	a.199.1.1	170	4.316	179.46	-0.06	YgfB-like
d2f23a1	a.2.1.1	75	11.123	179.5	0.17	Long alpha-hairpin
d1grja1	a.2.1.1	78	8.982	180	0	Long alpha-hairpin
d2jdih1	a.2.10.1	44	9.204	180	0	Long alpha-hairpin
d1aqta1	a.2.10.1	50	6.629	178.53	-0.24	Long alpha-hairpin
d1coja1	a.2.11.1	89	8.938	178.67	0.01	Long alpha-hairpin
d1wb8a1	a.2.11.1	89	8.643	180	0	Long alpha-hairpin
d1ix9a1	a.2.11.1	90	5.756	178.04	-0.23	Long alpha-hairpin
d1my6a1	a.2.11.1	88	5.187	176.11	0.01	Long alpha-hairpin
d1pv0a_	a.2.12.1	46	4.949	171.09	-5.75	Long alpha-hairpin
d1rfya_	a.2.13.1	89	11.589	180	0	Long alpha-hairpin
d1tjla1	a.2.14.1	104	5.168	162.29	-6.2	Long alpha-hairpin
d1x4ta1	a.2.15.1	80	4.851	167.96	-4.38	Long alpha-hairpin
d2a26a1	a.2.16.1	47	8.736	179.28	-0.1	Long alpha-hairpin
d2f6ma1	a.2.17.1	64	10.427	180	0	Long alpha-hairpin
d2f6mb1	a.2.17.2	104	3.817	167.28	-4.78	Long alpha-hairpin
d2f66c1	a.2.17.3	65	11.027	180	0	Long alpha-hairpin
d1z0pa1	a.2.18.1	73	5.496	154.2	-8.46	Long alpha-hairpin
d1z0jb1	a.2.19.1	51	6.876	180	0	Long alpha-hairpin
d1z0kb1	a.2.19.1	61	4.483	169.27	-7.02	Long alpha-hairpin
d1jj2u_	a.2.2.1	65	9.476	179.48	-0.19	Long alpha-hairpin
d2gyaw1	a.2.2.1	60	7.825	178.67	-0.07	Long alpha-hairpin
d2j0121	a.2.2.1	50	6.464	179.97	0	Long alpha-hairpin
d2ca5a1	a.2.20.1	59	5.704	5.41	3.03	Long alpha-hairpin
d1fafa_	a.2.3.1	79	6.184	180	0	Long alpha-hairpin
d1iura_	a.2.3.1	88	5.869	8.4	5.27	Long alpha-hairpin
d1fpoa1	a.2.3.1	76	5.356	180	0	Long alpha-hairpin
d1wjza_	a.2.3.1	94	3.947	179.41	-0.07	Long alpha-hairpin
d1nz6a_	a.2.3.1	98	3.837	176.47	0.68	Long alpha-hairpin
d1hdja_	a.2.3.1	77	3.263	169.77	1.37	Long alpha-hairpin
d1gh6a_	a.2.3.1	114	2.184	164.86	-5.54	Long alpha-hairpin
d1fxka_	a.2.5.1	107	18.074	180	0	Long alpha-hairpin
d1fxkc_	a.2.5.1	133	12.124	180	0	Long alpha-hairpin
d1cxzb_	a.2.6.1	86	12.676	180	0	Long alpha-hairpin
d1urfa_	a.2.6.1	81	7.171	175.41	0.05	Long alpha-hairpin
d1seta1	a.2.7.1	110	10.224	179.95	-0.06	Long alpha-hairpin
d2iy5a1	a.2.7.2	70	7.321	180	0	Long alpha-hairpin
d1ivsa1	a.2.7.3	66	13.009	179.44	0.12	Long alpha-hairpin
d1lrza1	a.2.7.4	65	12.016	180	0	Long alpha-hairpin
d1k4ta1	a.2.8.1	72	13.533	179.9	0.05	Long alpha-hairpin
d1qoja_	a.2.9.1	46	11.107	180	0	Long alpha-hairpin
d2bgxa1	a.20.1.1	81	5.586	180	0	PGBD-like
d1lbua1	a.20.1.1	83	5.228	135	-4.56	PGBD-like
d1l6ja1	a.20.1.2	66	4.992	111.29	0.65	PGBD-like
d1su3a1	a.20.1.2	55	4.477	127.1	-1.33	PGBD-like
d1nxha_	a.200.1.1	124	2.983	113.28	-13.66	Hypothetical protein MTH393
d2icwg1	a.202.1.1	213	3.542	16.26	-2.88	Superantigen MAM
d1yfsa1	a.203.1.1	212	4.645	19.83	3.64	Putative anticodon-binding domain of alanyl-tRNA synthetase (AlaRS)
d1ogla_	a.204.1.1	246	4.172	171.77	1.86	all-alpha NTP pyrophosphatases
d1w2ya_	a.204.1.1	226	4.037	170.66	1.41	all-alpha NTP pyrophosphatases
d1vmga_	a.204.1.2	83	6.75	178.71	0.08	all-alpha NTP pyrophosphatases
d2oiea1	a.204.1.2	102	5.038	179.35	-0.45	all-alpha NTP pyrophosphatases
d2gtaa1	a.204.1.2	98	4.64	179.81	0.03	all-alpha NTP pyrophosphatases
d2p06a1	a.204.1.3	84	4.918	130.34	5.92	all-alpha NTP pyrophosphatases
d1y6xa1	a.204.1.4	87	8.062	179.5	0.01	all-alpha NTP pyrophosphatases
d1yvwa1	a.204.1.4	92	6.605	24.17	-10.19	all-alpha NTP pyrophosphatases
d1us7b_	a.205.1.1	193	2.626	60.54	-11.1	Hsp90 co-chaperone CDC37
d1n93x_	a.206.1.1	335	2.235	66.9	-8.99	P40 nucleoprotein
d1ux5a_	a.207.1.1	411	8.393	32.24	-8.86	Formin homology 2 domain (FH2 domain)
d1v9da_	a.207.1.1	308	7.307	34.63	-9.21	Formin homology 2 domain (FH2 domain)
d1un8a1	a.208.1.1	207	10.02	180	0	Citrobacter dihydroxyacetone kinase extra ATP-binding domain
d1t5ja_	a.209.1.1	301	6.599	20.44	5	ADP-ribosylglycohydrolase
d1qrva_	a.21.1.1	73	4.369	180	0	HMG-box
d1v64a_	a.21.1.1	108	4.315	33.57	6.08	HMG-box
d1ckta_	a.21.1.1	71	3.501	175.17	1.42	HMG-box
d1j3da_	a.21.1.1	78	3.057	157.99	6.21	HMG-box
d1k99a_	a.21.1.1	91	2.852	126.78	6.32	HMG-box
d1gt0d_	a.21.1.1	79	2.793	110.55	4.14	HMG-box
d1l8ya_	a.21.1.1	84	2.664	58.42	4.94	HMG-box
d2lefa_	a.21.1.1	86	2.166	127.94	10.22	HMG-box
d1wgfa_	a.21.1.1	90	1.44	172.37	3.77	HMG-box
d1rf8b_	a.210.1.1	100	1.002	120.93	-4.87	Eukaryotic initiation factor 4f subunit eIF4g, eIF4e-binding domain
d1vj7a1	a.211.1.1	172	5.927	11.27	3.79	HD-domain/PDEase-like
d2paqa1	a.211.1.1	177	3.909	142.3	3.63	HD-domain/PDEase-like
d2heka1	a.211.1.1	369	3.24	68.69	-4.8	HD-domain/PDEase-like
d1ynba1	a.211.1.1	167	3.104	19.47	5.39	HD-domain/PDEase-like
d1xx7a_	a.211.1.1	172	2.697	130.82	6.75	HD-domain/PDEase-like
d2o6ia1	a.211.1.1	436	2.273	179.28	0.63	HD-domain/PDEase-like
d1taza_	a.211.1.2	322	5.006	179.49	-0.14	HD-domain/PDEase-like
d2hd1a1	a.211.1.2	326	4.07	124.11	0.17	HD-domain/PDEase-like
d1tbfa_	a.211.1.2	326	3.583	131.33	-9.75	HD-domain/PDEase-like
d1so2a_	a.211.1.2	363	3.02	118.42	-5.23	HD-domain/PDEase-like
d1y2ka1	a.211.1.2	326	2.856	125.26	7.21	HD-domain/PDEase-like
d1vqra_	a.211.1.3	284	2.876	163.02	5.67	HD-domain/PDEase-like
d2ibna1	a.211.1.4	240	2.485	179.06	-0.4	HD-domain/PDEase-like
d1u6za1	a.211.1.5	197	4.436	17.52	4.82	HD-domain/PDEase-like
d1v65a_	a.212.1.1	64	1.314	46.68	10.37	KRAB domain (Kruppel-associated box)
d1rxqa_	a.213.1.1	174	17.156	180	0	DinB/YfiT-like putative metalloenzymes
d2f22a1	a.213.1.2	141	11.933	180	0	DinB/YfiT-like putative metalloenzymes
d1ojha_	a.214.1.1	52	5.11	26.44	-10.12	NblA-like
d1sj7a1	a.215.1.1	167	13.882	19.47	-10.29	A middle domain of Talin 1
d1sj8a2	a.216.1.1	125	15.185	178.69	2.83	I/LWEQ domain
d1u89a1	a.216.1.1	138	11.455	176.23	2.91	I/LWEQ domain
d1r0da_	a.216.1.1	194	10.102	2.82	5.64	I/LWEQ domain
d1ug0a_	a.217.1.1	88	3.993	159.91	-2.71	Surp module (SWAP domain)
d1puza_	a.218.1.1	82	3.464	177.59	-4.98	YgfY-like
d1seda_	a.219.1.1	112	3.075	74.74	11.19	Hypothetical protein YhaI
d1tzyb_	a.22.1.1	92	6.024	23.99	4.29	Histone-fold
d1tzyc_	a.22.1.1	95	5.976	179.75	0.03	Histone-fold
d1tzya_	a.22.1.1	106	3.845	125	-9.04	Histone-fold
d2huec1	a.22.1.1	82	2.815	126.28	-8.85	Histone-fold
d1f1ea_	a.22.1.2	151	13.38	179.68	-0.02	Histone-fold
d1b67a_	a.22.1.2	68	5.074	124.39	-9.01	Histone-fold
d1q9ca_	a.22.1.3	164	10.824	180	0.04	Histone-fold
d2bykb1	a.22.1.3	89	5.277	21.87	4.58	Histone-fold
d1jfib_	a.22.1.3	135	5.197	14.63	4.19	Histone-fold
d1tafb_	a.22.1.3	70	5.068	130.67	-8.8	Histone-fold
d1n1ja_	a.22.1.3	87	5.019	27.16	4.96	Histone-fold
d1h3oa_	a.22.1.3	49	4.728	177.62	-0.34	Histone-fold
d1h3ob_	a.22.1.3	74	4.613	125.03	-8.95	Histone-fold
d2byka1	a.22.1.3	72	4.4	40.44	-10.21	Histone-fold
d1tafa_	a.22.1.3	68	4.398	121.89	-9.04	Histone-fold
d1bh9b_	a.22.1.3	89	4.125	136.29	-8.77	Histone-fold
d1bh9a_	a.22.1.3	45	3.54	89.69	-14.98	Histone-fold
d1jfia_	a.22.1.3	63	3.538	117.94	-9.04	Histone-fold
d1n1jb_	a.22.1.3	78	2.579	138.83	18.86	Histone-fold
d1wwia1	a.22.1.4	148	8.666	179.68	-0.02	Histone-fold
d1r4va_	a.22.1.4	151	6.767	179.73	0.05	Histone-fold
d1vk5a_	a.220.1.1	121	3.132	176.82	-0.12	Hypothetical protein At3g22680
d1uuja_	a.221.1.1	76	4.116	170.09	19.33	Lissencephaly-1 protein (Lis-1, PAF-AH alpha) N-terminal domain
d2ot3a1	a.222.1.1	249	4.829	28	-9.18	VPS9 domain
d1t11a1	a.223.1.1	129	4.855	179.09	0.22	Triger factor/SurA peptide-binding domain-like
d1m5ya1	a.223.1.2	173	4.284	106.71	3.27	Triger factor/SurA peptide-binding domain-like
d1swxa_	a.224.1.1	198	6.739	179.81	-0.1	Glycolipid transfer protein, GLTP
d1tm9a_	a.225.1.1	137	4.445	170	0.01	Hypothetical protein MG354
d1szha_	a.226.1.1	147	3.452	110.2	-11.91	Her-1
d1rp4a_	a.227.1.1	374	16.237	179.3	0.08	ERO1-like
d1q8da_	a.228.1.1	100	4.4	180	0	GDNF receptor-like
d1xn8a_	a.229.1.1	131	2.629	168.88	2.87	Hypothetical protein YqbG
d1fpoa2	a.23.1.1	95	7.822	178.51	0.16	Open three-helical up-and-down bundle
d1eexg_	a.23.2.1	137	1.992	146.81	-27.58	Open three-helical up-and-down bundle
d1mtyg_	a.23.3.1	162	7.077	142.51	4.49	Open three-helical up-and-down bundle
d1om2a_	a.23.4.1	95	3.615	18.2	5.28	Open three-helical up-and-down bundle
d1jw2a_	a.23.5.1	72	2.658	134.89	-2.07	Open three-helical up-and-down bundle
d2gboa1	a.23.6.1	82	10.097	9.39	5.96	Open three-helical up-and-down bundle
d1u84a_	a.230.1.1	81	8.882	179.37	0.04	YugE-like
d1xoua_	a.231.1.1	72	10.756	179.52	-0.04	EspA/CesA-like
d1xoub_	a.231.1.2	84	6.547	178.71	-0.36	EspA/CesA-like
d1xlya_	a.232.1.1	224	7.692	178.04	2.27	RNA-binding protein She2p
d1wpba_	a.233.1.1	168	2.435	104.12	-38.69	YfbU-like
d1td6a_	a.234.1.1	286	3.374	23.59	14.69	Hypothetical protein MPN330
d1x9na1	a.235.1.1	264	3.54	176.96	-0.39	ATP-dependent DNA ligase DNA-binding domain
d1t3wa_	a.236.1.1	134	4.501	12.33	4.76	DNA primase DnaG, C-terminal domain
d2idob1	a.237.1.1	75	6.553	23.37	5.52	DNA polymerase III theta subunit-like
d2d4ca1	a.238.1.1	220	19.909	17.2	-10.34	BAR/IMD domain-like
d1urua_	a.238.1.1	217	15.396	15.66	-10.15	BAR/IMD domain-like
d1i4da_	a.238.1.2	188	16.71	4.86	-4.78	BAR/IMD domain-like
d1y2oa1	a.238.1.3	248	24.049	16.38	-10.18	BAR/IMD domain-like
d1sg7a1	a.239.1.1	75	6.936	178.06	0.17	ChaB-like
d1gs9a_	a.24.1.1	144	12.468	176.56	5.24	Four-helical up-and-down bundle
d2a0ba_	a.24.10.1	118	6.857	180	0	Four-helical up-and-down bundle
d1c02a_	a.24.10.2	166	9.967	18.79	-9.83	Four-helical up-and-down bundle
d1yvia1	a.24.10.2	139	7.418	179.46	0.08	Four-helical up-and-down bundle
d1tqga_	a.24.10.3	105	13.348	179.96	-0.01	Four-helical up-and-down bundle
d1i5na_	a.24.10.3	128	7.782	179.29	-0.09	Four-helical up-and-down bundle
d1sr2a_	a.24.10.4	116	5.536	160.87	10.18	Four-helical up-and-down bundle
d1y6da_	a.24.10.5	114	5.614	178.67	2.63	Four-helical up-and-down bundle
d1g4us1	a.24.11.1	130	6.795	169.12	2.91	Four-helical up-and-down bundle
d1hy5a_	a.24.11.1	120	6.124	162.14	4.88	Four-helical up-and-down bundle
d1he1a_	a.24.11.1	135	5.466	152.07	6.66	Four-helical up-and-down bundle
d1f1ma_	a.24.12.1	162	9.304	180	0	Four-helical up-and-down bundle
d1wgwa_	a.24.13.1	99	8.554	15.43	5.59	Four-helical up-and-down bundle
d1j8mf1	a.24.13.1	84	7.25	176.07	-2.92	Four-helical up-and-down bundle
d1ls1a1	a.24.13.1	88	6.575	177.55	-1.79	Four-helical up-and-down bundle
d1okkd1	a.24.13.1	58	6.519	178.76	0.07	Four-helical up-and-down bundle
d1vmaa1	a.24.13.1	81	2.443	156.25	2.99	Four-helical up-and-down bundle
d1k04a_	a.24.14.1	142	6.23	179.94	0.07	Four-helical up-and-down bundle
d1jr8a_	a.24.15.1	105	7.607	7.61	5.23	Four-helical up-and-down bundle
d1oqca_	a.24.15.1	112	3.153	173.68	-11.67	Four-helical up-and-down bundle
d1knya1	a.24.16.1	128	6.963	174.27	2.25	Four-helical up-and-down bundle
d1wtya_	a.24.16.2	116	8.546	168.62	1.96	Four-helical up-and-down bundle
d1joga_	a.24.16.2	135	8.216	171.65	2.13	Four-helical up-and-down bundle
d1o3ua_	a.24.16.3	120	7.737	179.66	-0.15	Four-helical up-and-down bundle
d1v4aa1	a.24.16.4	151	4.334	172.78	-12.27	Four-helical up-and-down bundle
d1nlxa_	a.24.17.1	104	10.335	180	0	Four-helical up-and-down bundle
d1l3pa_	a.24.17.1	102	7.307	178.3	-3.02	Four-helical up-and-down bundle
d1nzea_	a.24.18.1	112	10.177	174.37	2.36	Four-helical up-and-down bundle
d1orja_	a.24.19.1	126	11.656	179.9	0.03	Four-helical up-and-down bundle
d1vh6a_	a.24.19.1	102	7.164	122.61	10.08	Four-helical up-and-down bundle
d2liga_	a.24.2.1	157	12.336	171.42	5.17	Four-helical up-and-down bundle
d1v74b_	a.24.20.1	87	8.06	176.24	2.94	Four-helical up-and-down bundle
d1gm5a1	a.24.21.1	99	4.683	176.75	-0.26	Four-helical up-and-down bundle
d1t6ua_	a.24.22.1	117	7.972	162.81	8.46	Four-helical up-and-down bundle
d1szia_	a.24.23.1	194	9.232	18.11	-10.08	Four-helical up-and-down bundle
d1ug7a_	a.24.24.1	128	8.194	177.25	-0.48	Four-helical up-and-down bundle
d1xzpa1	a.24.25.1	173	11.448	179.96	0.04	Four-helical up-and-down bundle
d2im8a1	a.24.26.1	123	8.133	180	0	Four-helical up-and-down bundle
d2huja1	a.24.26.1	120	7.634	178.91	-0.06	Four-helical up-and-down bundle
d2etsa1	a.24.26.1	110	6.212	166.74	4.82	Four-helical up-and-down bundle
d2ap3a1	a.24.27.1	181	11.339	180	0	Four-helical up-and-down bundle
d2j9ua1	a.24.28.1	94	9.957	174.04	2.15	Four-helical up-and-down bundle
d256ba_	a.24.3.1	106	8.679	180	0	Four-helical up-and-down bundle
d1cpqa_	a.24.3.2	129	11.808	180	0	Four-helical up-and-down bundle
d1e85a_	a.24.3.2	125	9.933	179.85	0.11	Four-helical up-and-down bundle
d1bbha_	a.24.3.2	131	8.952	175.94	2.49	Four-helical up-and-down bundle
d1mqva_	a.24.3.2	123	7.089	178.68	0.48	Four-helical up-and-down bundle
d1s05a_	a.24.3.2	129	6.248	179.55	0.04	Four-helical up-and-down bundle
d2ccya_	a.24.3.2	127	5.891	179.71	0.03	Four-helical up-and-down bundle
d2hmza_	a.24.4.1	113	8.941	180	0	Four-helical up-and-down bundle
d1cgme_	a.24.5.1	160	4.866	174.89	2.91	Four-helical up-and-down bundle
d1ei7a_	a.24.5.1	158	3.797	179.41	0	Four-helical up-and-down bundle
d3fapb_	a.24.7.1	94	11.25	174.98	2.43	Four-helical up-and-down bundle
d1h6ga1	a.24.9.1	131	14.267	176.74	2.73	Four-helical up-and-down bundle
d1qkra_	a.24.9.1	181	12.774	19.62	-10.23	Four-helical up-and-down bundle
d1st6a7	a.24.9.1	137	11.554	14.69	-10.54	Four-helical up-and-down bundle
d1h6ga2	a.24.9.1	124	10.717	169.91	5.09	Four-helical up-and-down bundle
d1t01a2	a.24.9.1	127	10.171	169.24	8.07	Four-helical up-and-down bundle
d1dova_	a.24.9.1	181	9.64	179.97	-0.1	Four-helical up-and-down bundle
d1st6a6	a.24.9.1	72	8.843	178.99	0.03	Four-helical up-and-down bundle
d1st6a4	a.24.9.1	117	8.212	161.49	7.12	Four-helical up-and-down bundle
d1st6a3	a.24.9.1	119	7.73	171.42	5.01	Four-helical up-and-down bundle
d1st6a5	a.24.9.1	158	7.562	8.27	-4.89	Four-helical up-and-down bundle
d1t01a1	a.24.9.1	125	6.657	179.12	-0.03	Four-helical up-and-down bundle
d2b0ha1	a.24.9.2	136	13.488	166.33	8.01	Four-helical up-and-down bundle
d1x3aa1	a.240.1.1	87	4.187	176.4	-0.07	BSD domain-like
d2diia1	a.240.1.1	48	3.109	180	0	BSD domain-like
d2g7oa1	a.241.1.1	68	5.921	7.61	4.22	TraM-like
d2a6ta1	a.242.1.1	91	4.68	147.04	6.36	Dcp2 domain-like
d1xl3c1	a.243.1.1	91	7.054	180	0	Type III secretion system domain
d1z21a1	a.243.1.2	96	3.703	116.99	-4.44	Type III secretion system domain
d1xkpa1	a.243.1.3	197	7.658	80.43	-8.33	Type III secretion system domain
d2au5a1	a.244.1.1	128	13.195	179.82	0.05	EF2947-like
d1wu9a1	a.245.1.1	59	9.226	30.07	5.88	EB1 dimerisation domain-like
d2choa1	a.246.1.1	154	8.21	24.8	-9.63	Hyaluronidase domain-like
d2cbia1	a.246.1.1	129	5.949	161.93	-8.75	Hyaluronidase domain-like
d2ijqa1	a.246.2.1	145	5.503	73.72	8.94	Hyaluronidase domain-like
d2cwya1	a.246.2.1	94	4.937	105.73	3.5	Hyaluronidase domain-like
d2es9a1	a.247.1.1	97	5.945	169.18	-2.8	YoaC-like
d2fi0a1	a.248.1.1	79	3.975	165.24	1.37	SP0561-like
d2euca1	a.249.1.1	108	4.012	179.51	0.02	YfmB-like
d1lkoa1	a.25.1.1	146	22.087	180	0	Ferritin-like
d1yuza1	a.25.1.1	133	20.066	180	0	Ferritin-like
d2fkza1	a.25.1.1	154	18.465	180	0	Ferritin-like
d1tjoa_	a.25.1.1	180	18.315	179.87	0	Ferritin-like
d2fzfa1	a.25.1.1	158	18.238	180	0	Ferritin-like
d1jiga_	a.25.1.1	146	17.866	180	0	Ferritin-like
d1vlga_	a.25.1.1	164	17.088	180	0	Ferritin-like
d1vela_	a.25.1.1	163	16.937	180	0	Ferritin-like
d1euma_	a.25.1.1	161	16.757	180	0	Ferritin-like
d2fjca1	a.25.1.1	151	15.593	180	0	Ferritin-like
d1lb3a_	a.25.1.1	167	14.87	179.88	0.06	Ferritin-like
d1o9ra_	a.25.1.1	162	14.635	178.11	0	Ferritin-like
d1ji4a_	a.25.1.1	144	14.395	179.54	0.01	Ferritin-like
d1vjxa_	a.25.1.1	149	14.346	179.87	-0.01	Ferritin-like
d1umna_	a.25.1.1	151	14.344	180	0	Ferritin-like
d1z6om1	a.25.1.1	191	12.987	180	0	Ferritin-like
d1z6oa1	a.25.1.1	200	12.972	179.49	-0.05	Ferritin-like
d1nf4a_	a.25.1.1	169	12.273	2.59	5.56	Ferritin-like
d1j30a_	a.25.1.1	141	10.429	75.21	-16.44	Ferritin-like
d1nnqa1	a.25.1.1	133	8.776	77.97	-17.29	Ferritin-like
d1zs3a1	a.25.1.1	171	5.45	177.52	0.56	Ferritin-like
d1mxra_	a.25.1.2	339	14.518	179.93	0.19	Ferritin-like
d1h0oa_	a.25.1.2	288	13.61	18.88	-9.89	Ferritin-like
d1mtyd_	a.25.1.2	512	12.3	0.73	4.07	Ferritin-like
d1kgna_	a.25.1.2	296	12.235	2.56	4.62	Ferritin-like
d1otka_	a.25.1.2	244	12.221	179.17	0.05	Ferritin-like
d1syya_	a.25.1.2	317	11.605	21.32	-9.61	Ferritin-like
d1za0a1	a.25.1.2	242	9.679	179.7	0.03	Ferritin-like
d2incb1	a.25.1.2	322	9.299	14.97	-9.79	Ferritin-like
d1afra_	a.25.1.2	345	7.832	179.83	-0.07	Ferritin-like
d2inca1	a.25.1.2	491	6.02	18.04	-4.33	Ferritin-like
d1mtyb_	a.25.1.2	384	4.904	20.17	-0.74	Ferritin-like
d2cwla1	a.25.1.3	299	7.375	179.44	0.31	Ferritin-like
d1jkva_	a.25.1.3	266	6.021	38.94	-20.54	Ferritin-like
d2gyqa1	a.25.1.4	160	13.423	179.7	0.02	Ferritin-like
d1zpya1	a.25.1.5	91	5.174	30.88	5.8	Ferritin-like
d1niga_	a.25.2.1	146	8.561	180	0	Ferritin-like
d1rtyb_	a.25.2.2	163	14.596	179.24	-0.14	Ferritin-like
d1noga_	a.25.2.2	149	14.458	180	0	Ferritin-like
d1wa8a1	a.25.3.1	99	9.434	21.75	-9.99	Ferritin-like
d1wa8b1	a.25.3.1	94	7.381	5.98	2.33	Ferritin-like
d2g38a1	a.25.4.1	77	10.495	179.94	-0.04	Ferritin-like
d2g38b1	a.25.4.2	173	7.442	179.97	-0.2	Ferritin-like
d2j0oa1	a.250.1.1	284	12.765	179.97	-0.01	IpaD-like
d2izpa1	a.250.1.1	267	9.052	174	0.81	IpaD-like
d2bnka1	a.251.1.1	63	3.805	150.65	6.13	Phage replication organizer domain
d1ykhb1	a.252.1.1	114	9.34	9.46	-4.2	Mediator hinge subcomplex-like
d1ykha1	a.252.1.2	95	6.639	10.53	-4.71	Mediator hinge subcomplex-like
d1yoza1	a.253.1.1	111	6.028	179.07	-5.43	AF0941-like
d2fefa2	a.254.1.1	156	3.261	168.81	4.47	PA2201 C-terminal domain-like
d2jeka1	a.255.1.1	140	4.164	178.67	-4.36	Rv1873-like
d2cxfa1	a.256.1.1	167	2.809	29.36	8.32	RUN domain-like
d2fm9a1	a.257.1.1	201	5.438	40.98	-13.03	SipA N-terminal domain-like
d2apla1	a.258.1.1	149	3.868	73.74	16.5	PG0816-like
d1z67a1	a.259.1.1	127	4.267	161.8	-2.1	YidB-like
d1cnt1_	a.26.1.1	150	15.111	179.82	0.05	4-helical cytokines
d1alua_	a.26.1.1	157	13.487	180	0	4-helical cytokines
d1f6fa_	a.26.1.1	183	13.424	180	0.03	4-helical cytokines
d1i1rb_	a.26.1.1	167	12.36	179.86	-0.01	4-helical cytokines
d1bgca_	a.26.1.1	158	11.66	179.54	-0.17	4-helical cytokines
d1lkia_	a.26.1.1	172	10.849	179.94	0	4-helical cytokines
d1evsa_	a.26.1.1	163	9.415	179.92	-0.01	4-helical cytokines
d1huwa_	a.26.1.1	166	9.048	180	0	4-helical cytokines
d1ax8a_	a.26.1.1	130	8.515	179.95	-0.29	4-helical cytokines
d1f45b_	a.26.1.1	133	6.782	30.47	-9.38	4-helical cytokines
d1eera_	a.26.1.2	166	9.804	27.3	-9.7	4-helical cytokines
d2b8ua1	a.26.1.2	129	9.144	178.23	0.15	4-helical cytokines
d1m48a_	a.26.1.2	123	8.664	179.26	-0.02	4-helical cytokines
d1ijza_	a.26.1.2	113	7.414	180	0	4-helical cytokines
d1v7mv_	a.26.1.2	145	6.811	179.87	-0.07	4-helical cytokines
d2gmfa_	a.26.1.2	121	5.859	177.73	-0.45	4-helical cytokines
d1jlia_	a.26.1.2	112	5.803	180	0	4-helical cytokines
d1scfa_	a.26.1.2	119	5.368	179.39	-0.05	4-helical cytokines
d1hmca_	a.26.1.2	148	5.316	175.1	0.34	4-helical cytokines
d1etea_	a.26.1.2	134	4.62	177.67	0.11	4-helical cytokines
d1hula_	a.26.1.2	108	2.974	170.22	-0.26	4-helical cytokines
d1b5la_	a.26.1.3	152	15.365	179.85	0.09	4-helical cytokines
d1wu3i_	a.26.1.3	161	12.617	180	0	4-helical cytokines
d1n1fa_	a.26.1.3	153	10.338	180	-0.07	4-helical cytokines
d1m4ra_	a.26.1.3	142	7.498	178.17	-0.46	4-helical cytokines
d2ilka_	a.26.1.3	155	4.019	26.4	-9.16	4-helical cytokines
d1d9ca_	a.26.1.3	121	2.972	172.5	-1.22	4-helical cytokines
d1lqsl_	a.26.1.3	142	2.813	151.34	-8.74	4-helical cytokines
d2gtta1	a.260.1.1	401	3.383	169.69	-5.56	Rhabdovirus nucleoprotein-like
d2gica1	a.260.1.1	421	1.992	136.31	6.31	Rhabdovirus nucleoprotein-like
d1z3xa2	a.261.1.1	148	3.021	180	0	GUN4-like
d1zt2b1	a.262.1.1	207	5.291	178.07	-0.13	PriB N-terminal domain-like
d2ex3b1	a.263.1.1	162	3.173	138.09	8.04	DNA terminal protein
d1zroa2	a.264.1.1	310	5.982	26.12	4.73	Duffy binding domain-like
d2c6ja1	a.264.1.1	265	5.681	178.99	-0.01	Duffy binding domain-like
d1zroa1	a.264.1.1	273	4.376	26.58	4.49	Duffy binding domain-like
d2g03a1	a.265.1.1	177	3.119	167.65	-0.52	Fic-like
d2nw8a1	a.266.1.1	262	7.127	172.49	0.32	Indolic compounds 2,3-dioxygenase-like
d1zeea1	a.266.1.2	363	6.089	139.69	-29.39	Indolic compounds 2,3-dioxygenase-like
d2d0ta1	a.266.1.2	373	4.428	12.28	-9.82	Indolic compounds 2,3-dioxygenase-like
d2csba5	a.267.1.1	291	2.449	168.97	4.74	Topoisomerase V catalytic domain-like
d2g62a1	a.268.1.1	295	3.552	176.11	-0.68	PTPA-like
d2ixna1	a.268.1.1	292	3.431	179.58	-0.14	PTPA-like
d2ixoa1	a.268.1.1	307	2.633	164.05	7.57	PTPA-like
d2ce7a1	a.269.1.1	162	3.211	124.93	12.81	FtsH protease domain-like
d1rqga1	a.27.1.1	210	8.402	2.91	5.76	Anticodon-binding domain of a subclass of class I aminoacyl-tRNA synthetases
d1h3na1	a.27.1.1	128	6.36	23.47	-9.52	Anticodon-binding domain of a subclass of class I aminoacyl-tRNA synthetases
d1f7ua1	a.27.1.1	124	6.344	179.15	-0.02	Anticodon-binding domain of a subclass of class I aminoacyl-tRNA synthetases
d1iq0a1	a.27.1.1	126	6.216	179.73	-0.03	Anticodon-binding domain of a subclass of class I aminoacyl-tRNA synthetases
d1ffya1	a.27.1.1	273	6.004	27.26	-8.53	Anticodon-binding domain of a subclass of class I aminoacyl-tRNA synthetases
d1ilea1	a.27.1.1	180	5.858	166.64	-5.45	Anticodon-binding domain of a subclass of class I aminoacyl-tRNA synthetases
d2d5ba1	a.27.1.1	152	5.092	173.16	-8.32	Anticodon-binding domain of a subclass of class I aminoacyl-tRNA synthetases
d1pfva1	a.27.1.1	162	4.545	179.47	7.38	Anticodon-binding domain of a subclass of class I aminoacyl-tRNA synthetases
d1ivsa2	a.27.1.1	218	4.243	16.29	-5.37	Anticodon-binding domain of a subclass of class I aminoacyl-tRNA synthetases
d1u0bb1	a.27.1.1	146	4.23	165.52	18.6	Anticodon-binding domain of a subclass of class I aminoacyl-tRNA synthetases
d2bw3a1	a.270.1.1	84	4.725	135.36	11.06	Hermes dimerisation domain
d1t8ka_	a.28.1.1	77	6.272	179.36	0.4	Acyl carrier protein-like
d1vkua_	a.28.1.1	85	5.66	177.55	0.65	Acyl carrier protein-like
d1nq4a_	a.28.1.1	95	4.607	24.63	4.81	Acyl carrier protein-like
d2pnga1	a.28.1.1	76	3.271	179.8	-0.27	Acyl carrier protein-like
d1klpa_	a.28.1.1	115	3.266	173.85	0.48	Acyl carrier protein-like
d1dnya_	a.28.1.2	76	5.14	178.52	0.17	Acyl carrier protein-like
d1dv5a_	a.28.1.3	80	4.015	180	0	Acyl carrier protein-like
d1fr2a_	a.28.2.1	83	3.598	177.56	-2.58	Acyl carrier protein-like
d1d1da1	a.28.3.1	80	5.049	179.37	-0.02	Acyl carrier protein-like
d1a8oa_	a.28.3.1	70	4.721	178.85	0.02	Acyl carrier protein-like
d1qrjb1	a.28.3.1	84	3.201	180	0	Acyl carrier protein-like
d2fi2a1	a.28.3.2	92	2.592	99.41	-1.18	Acyl carrier protein-like
d1v9va1	a.29.10.1	101	7.777	178.83	0.04	Bromodomain-like
d2fefa1	a.29.11.1	124	8.946	168.48	5.12	Bromodomain-like
d2fug11	a.29.12.1	105	6.719	172.38	2.77	Bromodomain-like
d1e6ia_	a.29.2.1	110	6.74	179.08	2.18	Bromodomain-like
d1eqfa2	a.29.2.1	128	5.909	178.6	-2.24	Bromodomain-like
d1f68a_	a.29.2.1	103	5.794	179.96	-0.07	Bromodomain-like
d1eqfa1	a.29.2.1	139	4.261	177.95	0.25	Bromodomain-like
d1jspb_	a.29.2.1	121	4.151	175.95	-0.34	Bromodomain-like
d2c12a1	a.29.3.1	170	10.639	174.12	2.93	Bromodomain-like
d1siqa1	a.29.3.1	154	10.185	160.16	7.55	Bromodomain-like
d1rx0a1	a.29.3.1	153	10.098	164.9	7.69	Bromodomain-like
d1r2ja1	a.29.3.1	144	9.615	160.68	7.5	Bromodomain-like
d1ivha1	a.29.3.1	151	9.56	171.09	2.72	Bromodomain-like
d2d29a1	a.29.3.1	153	9.099	166.1	7.81	Bromodomain-like
d1u8va1	a.29.3.1	215	6.265	180	0	Bromodomain-like
d1w07a1	a.29.3.2	186	8.532	160.77	7.4	Bromodomain-like
d1w07a2	a.29.3.2	198	2.811	134.07	-20.64	Bromodomain-like
d1jm6a1	a.29.5.1	158	11.175	179.86	0.06	Bromodomain-like
d1gkza1	a.29.5.1	148	8.077	172.25	5.58	Bromodomain-like
d1x91a_	a.29.6.1	149	13.585	179.56	-0.04	Bromodomain-like
d2cj4a1	a.29.6.1	147	10.185	177.99	-0.09	Bromodomain-like
d1pi1a_	a.29.7.1	185	11.28	173.38	2.14	Bromodomain-like
d1tdpa_	a.29.8.1	111	5.059	173.48	2.79	Bromodomain-like
d2bl7a1	a.29.8.2	79	7.142	176.85	2.66	Bromodomain-like
d2etda1	a.29.9.1	139	13.085	23.39	-10.14	Bromodomain-like
d1c53a_	a.3.1.1	79	4.481	174.2	-0.47	Cytochrome c
d1dw0a_	a.3.1.1	112	3.705	178.76	-0.01	Cytochrome c
d1gu2a_	a.3.1.1	124	3.47	86.53	-7.04	Cytochrome c
d1e29a_	a.3.1.1	135	3.383	163.49	-1.85	Cytochrome c
d1i8oa_	a.3.1.1	114	3.371	171.73	-2.69	Cytochrome c
d1c75a_	a.3.1.1	71	3.251	158.91	0.86	Cytochrome c
d1cota_	a.3.1.1	121	3.236	170.88	-2.73	Cytochrome c
d1h32b_	a.3.1.1	134	3.121	162.24	1.23	Cytochrome c
d1gksa_	a.3.1.1	78	2.985	158.29	1.61	Cytochrome c
d1ctja_	a.3.1.1	89	2.814	178.3	-0.12	Cytochrome c
d451ca_	a.3.1.1	82	2.807	164.67	1.29	Cytochrome c
d1cc5a_	a.3.1.1	83	2.725	159.25	0.96	Cytochrome c
d1ycca_	a.3.1.1	108	2.318	125.04	1.32	Cytochrome c
d1wvec1	a.3.1.1	74	2.304	170.82	-5.53	Cytochrome c
d1c52a_	a.3.1.1	131	2.291	164.68	4.06	Cytochrome c
d1ql3a_	a.3.1.1	99	2.173	108.08	0.91	Cytochrome c
d2c8sa1	a.3.1.1	149	1.752	152.89	1.79	Cytochrome c
d1qksa1	a.3.1.2	127	4.636	179.1	0.69	Cytochrome c
d1qcrd2	a.3.1.3	29	2.891	150.49	-8.93	Cytochrome c
d1ppjd1	a.3.1.3	195	1.992	126.88	-12.5	Cytochrome c
d1h1oa1	a.3.1.4	82	4.834	178.99	-0.32	Cytochrome c
d1m70a1	a.3.1.4	92	4.609	178.08	-0.12	Cytochrome c
d1fcdc1	a.3.1.4	80	4.385	180	0	Cytochrome c
d1m70a2	a.3.1.4	98	3.435	148.77	1.31	Cytochrome c
d1h1oa2	a.3.1.4	90	2.598	148.54	2.13	Cytochrome c
d1fcdc2	a.3.1.4	94	2.571	178.91	1.8	Cytochrome c
d1iqca2	a.3.1.5	158	1.793	134.64	-3.23	Cytochrome c
d1iqca1	a.3.1.5	150	1.599	166.34	-9.91	Cytochrome c
d1kb0a1	a.3.1.6	97	3.026	180	0	Cytochrome c
d1kv9a1	a.3.1.6	104	2.734	179.23	0.16	Cytochrome c
d1pbya1	a.3.1.7	85	3.521	176.74	-4.26	Cytochrome c
d1pbya2	a.3.1.7	80	3.28	168.78	0.77	Cytochrome c
d1jmxa1	a.3.1.7	84	2.747	179.46	0.16	Cytochrome c
d1h32a1	a.3.1.8	150	3.298	161.73	-1.83	Cytochrome c
d1h32a2	a.3.1.8	111	2.19	114.18	-9.9	Cytochrome c
d1nkda_	a.30.1.1	59	11.968	178.45	0.06	ROP-like
d2c2aa1	a.30.2.1	89	9.904	180	0	ROP-like
d1b3qa1	a.30.2.1	62	9.114	179.78	-0.04	ROP-like
d1joya_	a.30.2.1	67	6.441	179.58	0.08	ROP-like
d1pd3a_	a.30.3.1	54	10.871	180	0	ROP-like
d1ufia_	a.30.4.1	48	6.628	179.55	0.15	ROP-like
d1skva_	a.30.5.1	64	12.496	180	0	ROP-like
d1zkea1	a.30.6.1	79	10.68	179.32	0.01	ROP-like
d2bzba1	a.30.7.1	54	4.615	150.71	10.45	ROP-like
d2az0a1	a.30.8.1	70	7.53	180	0	ROP-like
d2hwna1	a.31.1.1	39	4.238	174.16	4.93	Dimerization-anchoring domain of cAMP-dependent PK regulatory subunit
d2ezwa1	a.31.1.1	50	2.581	118.61	11.85	Dimerization-anchoring domain of cAMP-dependent PK regulatory subunit
d1nh2d1	a.32.1.1	50	7.816	179.91	0.09	Transcription factor IIA (TFIIA), alpha-helical domain
d1nh2b_	a.32.1.1	46	6.642	180	0	Transcription factor IIA (TFIIA), alpha-helical domain
d1nvpb_	a.32.1.1	43	6.615	178.95	-0.1	Transcription factor IIA (TFIIA), alpha-helical domain
d1ecia_	a.33.1.1	37	2.743	111.54	-9.21	Ectatomin subunits
d1b0nb_	a.34.1.1	31	4.233	172.47	12.36	Dimerisation interlock
d1b0na1	a.34.1.1	35	4.206	125.41	10.33	Dimerisation interlock
d1g2ya_	a.34.2.1	31	3.281	27.43	-10.49	Dimerisation interlock
d1pzqa_	a.34.3.1	60	3.323	177.53	9.55	Dimerisation interlock
d1q2ha_	a.34.4.1	63	8.02	19.69	5.45	Dimerisation interlock
d1e3oc2	a.35.1.1	75	5.097	168.78	1.67	lambda repressor-like DNA-binding domains
d1ic8a2	a.35.1.1	94	4.089	160.93	7.83	lambda repressor-like DNA-binding domains
d2auwa1	a.35.1.10	67	2.268	123.3	-2.52	lambda repressor-like DNA-binding domains
d2awia1	a.35.1.11	65	5.111	169.81	5.02	lambda repressor-like DNA-binding domains
d1x57a1	a.35.1.12	78	2.698	122.7	5.32	lambda repressor-like DNA-binding domains
d2a6ca1	a.35.1.13	69	5.322	178.1	-0.12	lambda repressor-like DNA-binding domains
d1lmb3_	a.35.1.2	87	4.314	165.69	7.98	lambda repressor-like DNA-binding domains
d1r69a_	a.35.1.2	63	3.881	162.65	6.13	lambda repressor-like DNA-binding domains
d1adra_	a.35.1.2	76	3.866	169.95	5.42	lambda repressor-like DNA-binding domains
d1rzsa_	a.35.1.2	61	2.777	158.26	2.2	lambda repressor-like DNA-binding domains
d1nera_	a.35.1.2	74	2.446	164.81	4.57	lambda repressor-like DNA-binding domains
d1d1la_	a.35.1.2	61	2.27	133.77	2.92	lambda repressor-like DNA-binding domains
d2b5aa1	a.35.1.3	77	5.999	169.82	5.17	lambda repressor-like DNA-binding domains
d2bnma1	a.35.1.3	71	4.877	179.91	-0.2	lambda repressor-like DNA-binding domains
d1b0na2	a.35.1.3	68	4.028	172.19	5.45	lambda repressor-like DNA-binding domains
d1utxa_	a.35.1.3	66	3.847	167.49	1.61	lambda repressor-like DNA-binding domains
d1dwka1	a.35.1.4	86	3.981	168.28	4.99	lambda repressor-like DNA-binding domains
d1l1ma_	a.35.1.5	62	2.775	166.17	1.52	lambda repressor-like DNA-binding domains
d1vpwa1	a.35.1.5	56	2.301	180	0	lambda repressor-like DNA-binding domains
d1s4ka_	a.35.1.6	120	3.876	127.78	-9.09	lambda repressor-like DNA-binding domains
d1wh8a_	a.35.1.7	111	3.001	179.42	0.01	lambda repressor-like DNA-binding domains
d1s7ea2	a.35.1.7	80	2.382	152.65	-5.5	lambda repressor-like DNA-binding domains
d1ysea1	a.35.1.7	88	2.231	53.09	10.25	lambda repressor-like DNA-binding domains
d1y9qa1	a.35.1.8	79	5.276	173.12	5.48	lambda repressor-like DNA-binding domains
d1zs4a1	a.35.1.9	78	7.01	179.52	-0.03	lambda repressor-like DNA-binding domains
d1qzxa2	a.36.1.1	131	5.776	180	0	Signal peptide-binding domain
d1hq1a_	a.36.1.1	76	4.667	179.96	-0.03	Signal peptide-binding domain
d1qb2a_	a.36.1.1	106	3.283	151.62	-2.99	Signal peptide-binding domain
d1sknp_	a.37.1.1	74	6.05	2.02	5.77	A DNA-binding domain in eukaryotic transcription factors
d1k1va_	a.37.1.1	41	3.472	161.75	-2.42	A DNA-binding domain in eukaryotic transcription factors
d1nkpa_	a.38.1.1	88	10.707	24.77	-10.05	HLH-like
d1nkpb_	a.38.1.1	83	9.618	20.46	-9.66	HLH-like
d1nlwa_	a.38.1.1	79	9.327	25.89	-10.09	HLH-like
d1am9a_	a.38.1.1	80	7.921	24.81	-9.48	HLH-like
d1mdya_	a.38.1.1	68	6.788	33.07	-9.99	HLH-like
d1a0aa_	a.38.1.1	63	3.725	51.75	12.82	HLH-like
d1an4a_	a.38.1.1	65	3.069	62.81	14.14	HLH-like
d1pzra_	a.38.2.1	60	3.626	41.54	-8.98	HLH-like
d1qx2a_	a.39.1.1	76	9.796	179.08	-0.09	EF Hand-like
d1k9ua_	a.39.1.10	76	4.939	173.07	-6.04	EF Hand-like
d1pula1	a.39.1.11	103	3.609	105.49	6.01	EF Hand-like
d1wlma1	a.39.1.11	138	3.54	162.22	-6.6	EF Hand-like
d1xk4c1	a.39.1.2	83	10.51	179.07	0.05	EF Hand-like
d1xk4a1	a.39.1.2	87	8.555	179.33	-0.01	EF Hand-like
d1j55a_	a.39.1.2	88	7.445	177.91	0.11	EF Hand-like
d1qlsa_	a.39.1.2	95	6.979	178.2	-0.19	EF Hand-like
d1psra_	a.39.1.2	100	6.726	177.17	-0.4	EF Hand-like
d1k8ua_	a.39.1.2	89	3.186	157.86	-5.78	EF Hand-like
d1yura1	a.39.1.2	98	2.87	177.09	-2.74	EF Hand-like
d1sraa_	a.39.1.3	151	5.429	178.95	0.07	EF Hand-like
d2pvba_	a.39.1.4	107	2.357	161.5	4	EF Hand-like
d1exra_	a.39.1.5	146	11.38	103.95	15.01	EF Hand-like
d1c7va_	a.39.1.5	68	11.046	180	0	EF Hand-like
d1tiza_	a.39.1.5	67	10.217	180	0	EF Hand-like
d1oqpa_	a.39.1.5	77	9.923	179.3	0	EF Hand-like
d1qv0a_	a.39.1.5	185	9.193	179.57	-0.01	EF Hand-like
d1auib_	a.39.1.5	165	9.114	179.8	-0.28	EF Hand-like
d1s6ca_	a.39.1.5	167	7.638	42.87	-6.53	EF Hand-like
d1j7qa_	a.39.1.5	86	6.615	180	0	EF Hand-like
d1jfja_	a.39.1.5	134	6.265	122.02	-5.58	EF Hand-like
d1xo5a_	a.39.1.5	174	6.196	40.8	-4.94	EF Hand-like
d1m45a_	a.39.1.5	142	6.168	137.9	13.81	EF Hand-like
d1uhna_	a.39.1.5	189	6.141	170.04	-2.91	EF Hand-like
d2mysb_	a.39.1.5	138	5.758	178.63	-0.27	EF Hand-like
d2sasa_	a.39.1.5	185	5.701	153.81	-4.96	EF Hand-like
d2scpa_	a.39.1.5	174	5.198	147.2	-6.6	EF Hand-like
d1nyaa_	a.39.1.5	176	4.923	147.88	-5.64	EF Hand-like
d1wdcb_	a.39.1.5	142	4.861	169.98	-1.11	EF Hand-like
d1jbaa_	a.39.1.5	189	3.956	44.61	-8.24	EF Hand-like
d1omra_	a.39.1.5	201	3.86	40.19	-3.46	EF Hand-like
d1s6ia_	a.39.1.5	182	3.476	179.72	0.42	EF Hand-like
d1ctaa_	a.39.1.5	34	2.266	108	5.19	EF Hand-like
d1qjta_	a.39.1.6	99	2.915	163.25	0.63	EF Hand-like
d1ff1a_	a.39.1.6	95	2.762	122.41	7.5	EF Hand-like
d1fi6a_	a.39.1.6	92	2.512	140.03	5.04	EF Hand-like
d1snla_	a.39.1.7	99	8.142	179.67	0.03	EF Hand-like
d1eg3a2	a.39.1.7	97	7.876	179.41	-0.12	EF Hand-like
d1eg3a1	a.39.1.7	125	4.71	179.42	-0.13	EF Hand-like
d1wlza1	a.39.1.7	83	4.221	180	0	EF Hand-like
d1tuza_	a.39.1.7	118	4.141	175.7	-1.55	EF Hand-like
d1yvha1	a.39.1.7	86	3.766	178.91	1.37	EF Hand-like
d1h8ba_	a.39.1.7	73	2.593	175.34	-0.27	EF Hand-like
d1djxa1	a.39.1.7	99	1.936	147.3	-11.28	EF Hand-like
d1hqva_	a.39.1.8	178	10.366	116.64	16.2	EF Hand-like
d1k94a_	a.39.1.8	165	10.025	127.84	11.68	EF Hand-like
d1y1xa_	a.39.1.8	182	8.471	110.46	13.29	EF Hand-like
d1alva_	a.39.1.8	173	8.445	130.73	11.17	EF Hand-like
d1ij5a_	a.39.1.9	305	7.925	20.78	-10.11	EF Hand-like
d2p70a1	a.39.2.1	132	5.376	179.87	0.19	EF Hand-like
d1p28a_	a.39.2.1	119	4.08	179.15	0.2	EF Hand-like
d1ooha_	a.39.2.1	126	4.055	177.91	2.62	EF Hand-like
d1r5ra_	a.39.2.1	117	3.376	137.62	-1.06	EF Hand-like
d1c3ya_	a.39.2.1	108	2.259	97.05	8.25	EF Hand-like
d2ciwa2	a.39.3.1	179	3.175	19.9	4.65	EF Hand-like
d2ciwa1	a.39.3.1	120	1.952	166.84	2.55	EF Hand-like
d1iioa_	a.39.4.1	84	3.992	174.65	-0.55	EF Hand-like
d1e3oc1	a.4.1.1	57	6.4	177.94	-0.17	DNA/RNA-binding 3-helical bundle
d1lfba_	a.4.1.1	77	6	180	0	DNA/RNA-binding 3-helical bundle
d1p7ia_	a.4.1.1	53	5.877	178.76	0.05	DNA/RNA-binding 3-helical bundle
d1k61a_	a.4.1.1	60	5.352	178.03	0.42	DNA/RNA-binding 3-helical bundle
d2cufa1	a.4.1.1	82	4.842	22.14	4.56	DNA/RNA-binding 3-helical bundle
d1bw5a_	a.4.1.1	66	4.795	28.41	4.99	DNA/RNA-binding 3-helical bundle
d2e1oa1	a.4.1.1	57	4.732	177.9	0.57	DNA/RNA-binding 3-helical bundle
d1x41a1	a.4.1.1	47	4.713	156.95	-1.75	DNA/RNA-binding 3-helical bundle
d1x58a1	a.4.1.1	49	4.706	159.02	-2.55	DNA/RNA-binding 3-helical bundle
d1x2na1	a.4.1.1	62	4.668	165.98	-2.28	DNA/RNA-binding 3-helical bundle
d1akha_	a.4.1.1	49	4.585	23.54	4.56	DNA/RNA-binding 3-helical bundle
d2ecca1	a.4.1.1	76	4.539	27.26	4.58	DNA/RNA-binding 3-helical bundle
d1fjla_	a.4.1.1	65	4.527	169.55	-0.56	DNA/RNA-binding 3-helical bundle
d1uhsa_	a.4.1.1	72	4.153	22.82	4.54	DNA/RNA-binding 3-helical bundle
d1mija_	a.4.1.1	139	4.068	174.74	-4.09	DNA/RNA-binding 3-helical bundle
d1s7ea1	a.4.1.1	50	3.519	166.09	-0.08	DNA/RNA-binding 3-helical bundle
d1x2ma1	a.4.1.1	52	3.47	84.23	-6.84	DNA/RNA-binding 3-helical bundle
d1qrya_	a.4.1.1	80	3.091	22.9	3.18	DNA/RNA-binding 3-helical bundle
d1pufb_	a.4.1.1	73	3.074	146.74	-7.04	DNA/RNA-binding 3-helical bundle
d1pufa_	a.4.1.1	77	3.043	165.89	-2.28	DNA/RNA-binding 3-helical bundle
d1wh7a_	a.4.1.1	80	2.297	71.76	-11.38	DNA/RNA-binding 3-helical bundle
d1irza_	a.4.1.11	64	4.084	25.62	4.48	DNA/RNA-binding 3-helical bundle
d1umqa_	a.4.1.12	60	4.101	30.26	5.72	DNA/RNA-binding 3-helical bundle
d1g2ha_	a.4.1.12	61	3.165	117.18	-8.24	DNA/RNA-binding 3-helical bundle
d1etxa_	a.4.1.12	74	3.108	146.28	13.2	DNA/RNA-binding 3-helical bundle
d1ntca_	a.4.1.12	91	2.402	164.88	-10.19	DNA/RNA-binding 3-helical bundle
d1ofcx2	a.4.1.13	127	4.966	148.04	-7.71	DNA/RNA-binding 3-helical bundle
d1rr7a_	a.4.1.14	94	6.977	180	0	DNA/RNA-binding 3-helical bundle
d2coba1	a.4.1.15	63	2.539	67.82	-9.7	DNA/RNA-binding 3-helical bundle
d2ga1a1	a.4.1.16	102	2.534	66.37	10.73	DNA/RNA-binding 3-helical bundle
d2ao9a1	a.4.1.17	117	3.905	17.45	3.7	DNA/RNA-binding 3-helical bundle
d2fq3a1	a.4.1.18	85	5.775	171.58	-0.09	DNA/RNA-binding 3-helical bundle
d2aqea1	a.4.1.18	89	4.104	180	0	DNA/RNA-binding 3-helical bundle
d2coma1	a.4.1.18	111	2.501	150.31	4.39	DNA/RNA-binding 3-helical bundle
d1u78a2	a.4.1.2	50	7.257	180	0	DNA/RNA-binding 3-helical bundle
d2ezla_	a.4.1.2	99	5.563	180	0	DNA/RNA-binding 3-helical bundle
d1gdta1	a.4.1.2	43	4.993	180	0	DNA/RNA-binding 3-helical bundle
d2ezia_	a.4.1.2	75	3.939	158.8	2.57	DNA/RNA-binding 3-helical bundle
d1tc3c_	a.4.1.2	51	3.846	170.67	-2.11	DNA/RNA-binding 3-helical bundle
d1hcra_	a.4.1.2	52	2.904	137.42	3.49	DNA/RNA-binding 3-helical bundle
d2cjja1	a.4.1.3	63	5.935	180	0	DNA/RNA-binding 3-helical bundle
d1ofcx1	a.4.1.3	52	5.799	160.31	-1.58	DNA/RNA-binding 3-helical bundle
d2crga1	a.4.1.3	57	5.788	180	0	DNA/RNA-binding 3-helical bundle
d1gv2a2	a.4.1.3	47	4.98	162.65	-1.95	DNA/RNA-binding 3-helical bundle
d1fexa_	a.4.1.3	59	4.575	164.96	-2.03	DNA/RNA-binding 3-helical bundle
d2cqqa1	a.4.1.3	59	3.905	143.59	-4.56	DNA/RNA-binding 3-helical bundle
d2cu7a1	a.4.1.3	65	3.592	180	0	DNA/RNA-binding 3-helical bundle
d2iw5b1	a.4.1.3	65	3.491	41.79	3.71	DNA/RNA-binding 3-helical bundle
d1gvda_	a.4.1.3	52	3.414	39.15	4.15	DNA/RNA-binding 3-helical bundle
d1wgxa_	a.4.1.3	73	2.555	134.91	-4.48	DNA/RNA-binding 3-helical bundle
d2cqra1	a.4.1.3	60	2.057	159.86	4.34	DNA/RNA-binding 3-helical bundle
d1xc5a1	a.4.1.3	68	1.689	116.18	-10.9	DNA/RNA-binding 3-helical bundle
d1ug2a_	a.4.1.3	95	0.798	179.2	17.93	DNA/RNA-binding 3-helical bundle
d1w0ua_	a.4.1.4	55	5.975	162.46	-1.72	DNA/RNA-binding 3-helical bundle
d1k78a2	a.4.1.5	61	4.212	177.85	-0.63	DNA/RNA-binding 3-helical bundle
d1k78a1	a.4.1.5	63	3.414	30.55	4.71	DNA/RNA-binding 3-helical bundle
d1igna2	a.4.1.6	103	3.379	79.68	-8.72	DNA/RNA-binding 3-helical bundle
d1igna1	a.4.1.6	86	1.64	140.79	3.32	DNA/RNA-binding 3-helical bundle
d1hlva2	a.4.1.7	65	5.069	26.63	4.58	DNA/RNA-binding 3-helical bundle
d1iufa2	a.4.1.7	66	4.416	179.15	-0.04	DNA/RNA-binding 3-helical bundle
d1iufa1	a.4.1.7	78	3.295	161.37	-1.8	DNA/RNA-binding 3-helical bundle
d1hlva1	a.4.1.7	66	3.163	161.6	-1.04	DNA/RNA-binding 3-helical bundle
d1d5ya2	a.4.1.8	65	3.409	173.89	0.5	DNA/RNA-binding 3-helical bundle
d1bl0a1	a.4.1.8	54	2.946	180	0	DNA/RNA-binding 3-helical bundle
d1bl0a2	a.4.1.8	62	2.857	170.98	-0.21	DNA/RNA-binding 3-helical bundle
d2g3ba1	a.4.1.9	71	6.071	179.44	0.15	DNA/RNA-binding 3-helical bundle
d1v7ba1	a.4.1.9	74	5.249	180	0	DNA/RNA-binding 3-helical bundle
d1zk8a1	a.4.1.9	72	5.019	167.35	-2.21	DNA/RNA-binding 3-helical bundle
d2np5a1	a.4.1.9	69	4.896	176.07	0.58	DNA/RNA-binding 3-helical bundle
d2o7oa1	a.4.1.9	66	4.65	180	0	DNA/RNA-binding 3-helical bundle
d1rkta1	a.4.1.9	81	4.591	164.44	6.87	DNA/RNA-binding 3-helical bundle
d1vi0a1	a.4.1.9	72	4.557	180	0	DNA/RNA-binding 3-helical bundle
d1ui5a1	a.4.1.9	71	4.546	124.28	-10.22	DNA/RNA-binding 3-helical bundle
d1t33a1	a.4.1.9	88	4.534	133.76	0.83	DNA/RNA-binding 3-helical bundle
d1z0xa1	a.4.1.9	68	4.413	167.49	-2.19	DNA/RNA-binding 3-helical bundle
d2id3a1	a.4.1.9	68	4.388	178.97	0.19	DNA/RNA-binding 3-helical bundle
d2gena1	a.4.1.9	70	4.375	159.07	-8.48	DNA/RNA-binding 3-helical bundle
d2fd5a1	a.4.1.9	76	4.305	83.32	-8.87	DNA/RNA-binding 3-helical bundle
d2gfna1	a.4.1.9	77	4.241	167.79	-1.96	DNA/RNA-binding 3-helical bundle
d2g7sa1	a.4.1.9	74	4.211	170.02	-2.36	DNA/RNA-binding 3-helical bundle
d2g7ga1	a.4.1.9	65	3.885	165.72	-2.3	DNA/RNA-binding 3-helical bundle
d1t56a1	a.4.1.9	73	3.859	126.48	1.58	DNA/RNA-binding 3-helical bundle
d2d6ya1	a.4.1.9	68	3.814	180	0	DNA/RNA-binding 3-helical bundle
d2fbqa1	a.4.1.9	79	3.683	159.1	-17.92	DNA/RNA-binding 3-helical bundle
d1jt6a1	a.4.1.9	71	3.502	95.45	-12.18	DNA/RNA-binding 3-helical bundle
d2i10a1	a.4.1.9	69	3.489	161.86	-2.01	DNA/RNA-binding 3-helical bundle
d2g7la1	a.4.1.9	68	3.446	178.46	0.2	DNA/RNA-binding 3-helical bundle
d2fx0a1	a.4.1.9	73	3.413	159.06	-1.89	DNA/RNA-binding 3-helical bundle
d1sgma1	a.4.1.9	73	3.402	172.34	-2.09	DNA/RNA-binding 3-helical bundle
d2fq4a1	a.4.1.9	69	3.381	161.56	-1.59	DNA/RNA-binding 3-helical bundle
d1pb6a1	a.4.1.9	72	3.167	115.38	0.24	DNA/RNA-binding 3-helical bundle
d1z77a1	a.4.1.9	75	3.165	125.8	0.9	DNA/RNA-binding 3-helical bundle
d2np3a1	a.4.1.9	38	2.614	153.95	-9.32	DNA/RNA-binding 3-helical bundle
d1k6ya1	a.4.10.1	46	4.642	23.87	5.02	DNA/RNA-binding 3-helical bundle
d1twfj_	a.4.11.1	65	3.01	27.35	4.67	DNA/RNA-binding 3-helical bundle
d1jhga_	a.4.12.1	101	3.883	33.29	4.71	DNA/RNA-binding 3-helical bundle
d1l8qa1	a.4.12.2	108	6.88	148.47	5.14	DNA/RNA-binding 3-helical bundle
d1j1va_	a.4.12.2	94	3.171	104.86	-8.9	DNA/RNA-binding 3-helical bundle
d1rp3a1	a.4.13.1	77	4.814	26.15	5.67	DNA/RNA-binding 3-helical bundle
d1ku2a1	a.4.13.1	60	4.039	31.3	5.35	DNA/RNA-binding 3-helical bundle
d1rp3a2	a.4.13.2	71	5.855	180	0	DNA/RNA-binding 3-helical bundle
d1or7a1	a.4.13.2	68	4.625	180	0	DNA/RNA-binding 3-helical bundle
d1l0oc_	a.4.13.2	57	3.62	29.09	-9.61	DNA/RNA-binding 3-helical bundle
d1ku3a_	a.4.13.2	61	3.493	180	0	DNA/RNA-binding 3-helical bundle
d1xsva_	a.4.13.3	106	2.243	140.66	13.1	DNA/RNA-binding 3-helical bundle
d1vz0a1	a.4.14.1	93	3.724	30.87	6.71	DNA/RNA-binding 3-helical bundle
d1r71a_	a.4.14.1	114	2.653	178.74	0.05	DNA/RNA-binding 3-helical bundle
d1rq6a_	a.4.15.1	62	4.759	165.91	-2.6	DNA/RNA-binding 3-helical bundle
d1sfea1	a.4.2.1	84	2.954	121.22	0.67	DNA/RNA-binding 3-helical bundle
d1mgta1	a.4.2.1	81	2.94	97.04	8.06	DNA/RNA-binding 3-helical bundle
d1ig6a_	a.4.3.1	107	3.979	172.34	-0.19	DNA/RNA-binding 3-helical bundle
d1ryua_	a.4.3.1	120	3.822	180	0	DNA/RNA-binding 3-helical bundle
d1kkxa_	a.4.3.1	102	3.715	170.39	-3.31	DNA/RNA-binding 3-helical bundle
d1kqqa_	a.4.3.1	131	2.597	95.41	-15.44	DNA/RNA-binding 3-helical bundle
d1j5ya1	a.4.5.1	65	4.082	28.19	4.46	DNA/RNA-binding 3-helical bundle
d1biaa1	a.4.5.1	63	2.994	33.58	4.09	DNA/RNA-binding 3-helical bundle
d1hkqa_	a.4.5.10	125	3.093	176.01	-0.01	DNA/RNA-binding 3-helical bundle
d1repc2	a.4.5.10	103	3.03	180	0	DNA/RNA-binding 3-helical bundle
d1repc1	a.4.5.10	111	2.02	179.01	-0.14	DNA/RNA-binding 3-helical bundle
d1fnna1	a.4.5.11	103	5.595	180	0	DNA/RNA-binding 3-helical bundle
d1w5sa1	a.4.5.11	103	5.293	180	0	DNA/RNA-binding 3-helical bundle
d1in4a1	a.4.5.11	75	2.821	144	-7.61	DNA/RNA-binding 3-helical bundle
d2fnaa1	a.4.5.11	73	2.697	166.1	-2.87	DNA/RNA-binding 3-helical bundle
d2foka1	a.4.5.12	132	2.825	160.33	-2.19	DNA/RNA-binding 3-helical bundle
d2foka2	a.4.5.12	138	2.789	169.33	-2.87	DNA/RNA-binding 3-helical bundle
d2foka3	a.4.5.12	95	2.789	170.04	0.82	DNA/RNA-binding 3-helical bundle
d1ussa_	a.4.5.13	88	2.86	35.68	5.27	DNA/RNA-binding 3-helical bundle
d1hsta_	a.4.5.13	74	2.832	176.28	-2.45	DNA/RNA-binding 3-helical bundle
d1e17a_	a.4.5.14	90	3.409	140.93	5.88	DNA/RNA-binding 3-helical bundle
d2a07f1	a.4.5.14	82	2.512	163.13	-0.02	DNA/RNA-binding 3-helical bundle
d1d5va_	a.4.5.14	94	2.288	146.86	6.41	DNA/RNA-binding 3-helical bundle
d1bbya_	a.4.5.15	69	4.24	180	0	DNA/RNA-binding 3-helical bundle
d1z1da1	a.4.5.16	69	3.866	26.71	4.35	DNA/RNA-binding 3-helical bundle
d1cf7b_	a.4.5.17	82	6.651	27.31	5.02	DNA/RNA-binding 3-helical bundle
d1cf7a_	a.4.5.17	67	3.468	26.07	5.11	DNA/RNA-binding 3-helical bundle
d1d8ja_	a.4.5.18	81	3.836	36.68	5.91	DNA/RNA-binding 3-helical bundle
d1qbja_	a.4.5.19	65	4.18	163.74	-2.38	DNA/RNA-binding 3-helical bundle
d1j75a_	a.4.5.19	57	3.474	27.68	4.45	DNA/RNA-binding 3-helical bundle
d1sfua_	a.4.5.19	70	2.711	144.55	-4.7	DNA/RNA-binding 3-helical bundle
d1oyia_	a.4.5.19	62	2.696	141.73	7.38	DNA/RNA-binding 3-helical bundle
d1xmka1	a.4.5.19	73	2.169	126.01	7.51	DNA/RNA-binding 3-helical bundle
d1jhfa1	a.4.5.2	71	3.087	88.85	-9.72	DNA/RNA-binding 3-helical bundle
d1dp7p_	a.4.5.20	76	2.46	152.81	1.1	DNA/RNA-binding 3-helical bundle
d1ka8a_	a.4.5.20	100	2.143	123.29	8.26	DNA/RNA-binding 3-helical bundle
d1puee_	a.4.5.21	88	6.657	179.68	-0.02	DNA/RNA-binding 3-helical bundle
d1yo5c1	a.4.5.21	88	5.43	178.33	-0.06	DNA/RNA-binding 3-helical bundle
d1gvja_	a.4.5.21	141	3.456	180	0	DNA/RNA-binding 3-helical bundle
d1hbxg_	a.4.5.21	112	1.745	165.19	-1.21	DNA/RNA-binding 3-helical bundle
d1hksa_	a.4.5.22	106	4.886	180	0	DNA/RNA-binding 3-helical bundle
d2htsa_	a.4.5.22	88	4.022	180	0	DNA/RNA-binding 3-helical bundle
d2irfg_	a.4.5.23	109	3.833	179.84	-0.35	DNA/RNA-binding 3-helical bundle
d1t2ka_	a.4.5.23	110	3.459	180	0	DNA/RNA-binding 3-helical bundle
d2isya1	a.4.5.24	63	3.635	96.47	-6.75	DNA/RNA-binding 3-helical bundle
d1on2a1	a.4.5.24	61	3.428	113.52	-6.69	DNA/RNA-binding 3-helical bundle
d1b6aa1	a.4.5.25	74	3.443	176.7	0.32	DNA/RNA-binding 3-helical bundle
d1xgsa1	a.4.5.25	77	1.849	130.1	-3.16	DNA/RNA-binding 3-helical bundle
d1t0fa1	a.4.5.27	100	2.282	180	0	DNA/RNA-binding 3-helical bundle
d2frha1	a.4.5.28	115	7.523	180	0	DNA/RNA-binding 3-helical bundle
d1jgsa_	a.4.5.28	138	6.719	179.96	0.01	DNA/RNA-binding 3-helical bundle
d1lnwa_	a.4.5.28	141	6.18	179.76	-0.13	DNA/RNA-binding 3-helical bundle
d2fbka1	a.4.5.28	156	5.699	180	0	DNA/RNA-binding 3-helical bundle
d1p4xa2	a.4.5.28	125	5.49	180	0	DNA/RNA-binding 3-helical bundle
d1s3ja_	a.4.5.28	143	5.407	177.16	-0.49	DNA/RNA-binding 3-helical bundle
d2fbha1	a.4.5.28	137	4.891	178.89	-0.12	DNA/RNA-binding 3-helical bundle
d1lj9a_	a.4.5.28	144	4.856	179.64	-0.1	DNA/RNA-binding 3-helical bundle
d1hsja1	a.4.5.28	115	4.722	180	0	DNA/RNA-binding 3-helical bundle
d2etha1	a.4.5.28	140	4.514	179.79	0.03	DNA/RNA-binding 3-helical bundle
d2fxaa1	a.4.5.28	156	4.465	24.98	5.48	DNA/RNA-binding 3-helical bundle
d2hr3a1	a.4.5.28	139	4.363	178.44	-1.01	DNA/RNA-binding 3-helical bundle
d1z91a1	a.4.5.28	137	4.348	178.51	-1.18	DNA/RNA-binding 3-helical bundle
d2a61a1	a.4.5.28	139	4.128	179.85	0.15	DNA/RNA-binding 3-helical bundle
d2fbia1	a.4.5.28	136	4.069	179.83	0.07	DNA/RNA-binding 3-helical bundle
d1ub9a_	a.4.5.28	100	3.88	140.36	-2.89	DNA/RNA-binding 3-helical bundle
d1p4xa1	a.4.5.28	125	3.41	119.48	-7.87	DNA/RNA-binding 3-helical bundle
d1fp2a1	a.4.5.29	101	2.568	114.79	-10.21	DNA/RNA-binding 3-helical bundle
d1qzza1	a.4.5.29	91	2.4	169.9	-0.85	DNA/RNA-binding 3-helical bundle
d1fp1d1	a.4.5.29	110	2.173	134.26	-6.21	DNA/RNA-binding 3-helical bundle
d1aoya_	a.4.5.3	78	2.947	172.63	-1.14	DNA/RNA-binding 3-helical bundle
d1b4aa1	a.4.5.3	75	2.212	178.96	0.02	DNA/RNA-binding 3-helical bundle
d1i27a_	a.4.5.30	73	2.993	148.16	5.17	DNA/RNA-binding 3-helical bundle
d1o7fa1	a.4.5.31	142	3.081	180	0	DNA/RNA-binding 3-helical bundle
d1fsha_	a.4.5.31	94	2.22	148.47	5.97	DNA/RNA-binding 3-helical bundle
d1w4ma_	a.4.5.31	95	2.08	89.12	-9.54	DNA/RNA-binding 3-helical bundle
d1v3fa_	a.4.5.31	120	1.739	177.12	1.44	DNA/RNA-binding 3-helical bundle
d2cyya1	a.4.5.32	60	3.534	27.42	4.45	DNA/RNA-binding 3-helical bundle
d2cfxa1	a.4.5.32	63	3.346	29.55	4.12	DNA/RNA-binding 3-helical bundle
d2cg4a1	a.4.5.32	63	3.29	28.7	3.76	DNA/RNA-binding 3-helical bundle
d1mkma1	a.4.5.33	75	3.153	30.07	5.58	DNA/RNA-binding 3-helical bundle
d1ldja1	a.4.5.34	90	6.297	26.7	4.54	DNA/RNA-binding 3-helical bundle
d1ldda_	a.4.5.34	74	3.723	168.19	1.14	DNA/RNA-binding 3-helical bundle
d1lvaa3	a.4.5.35	64	4.316	152.38	-2.52	DNA/RNA-binding 3-helical bundle
d1lvaa2	a.4.5.35	73	3.779	81.95	-7.29	DNA/RNA-binding 3-helical bundle
d1lvaa4	a.4.5.35	60	3.708	26.32	3.63	DNA/RNA-binding 3-helical bundle
d1lvaa1	a.4.5.35	61	3.34	77.11	-8.68	DNA/RNA-binding 3-helical bundle
d1ku9a_	a.4.5.36	151	3.892	10.63	6.14	DNA/RNA-binding 3-helical bundle
d1ixca1	a.4.5.37	84	5.586	180	0	DNA/RNA-binding 3-helical bundle
d2esna1	a.4.5.37	89	3.299	125.55	-8.57	DNA/RNA-binding 3-helical bundle
d2dt5a1	a.4.5.38	74	5.362	179.66	-0.14	DNA/RNA-binding 3-helical bundle
d1sd4a_	a.4.5.39	122	2.606	174.18	8.09	DNA/RNA-binding 3-helical bundle
d1p6ra_	a.4.5.39	82	2.045	116.88	1.02	DNA/RNA-binding 3-helical bundle
d2coha1	a.4.5.4	82	4.403	176.44	-0.13	DNA/RNA-binding 3-helical bundle
d2gaua1	a.4.5.4	81	4.301	179.26	0.02	DNA/RNA-binding 3-helical bundle
d2bgca1	a.4.5.4	100	3.399	180	0	DNA/RNA-binding 3-helical bundle
d1ft9a1	a.4.5.4	78	2.984	110.41	-8.82	DNA/RNA-binding 3-helical bundle
d1zyba1	a.4.5.4	73	2.853	81.58	-9.77	DNA/RNA-binding 3-helical bundle
d1i5za1	a.4.5.4	69	2.032	134.68	4	DNA/RNA-binding 3-helical bundle
d1o57a1	a.4.5.40	73	3.445	83.5	-4.67	DNA/RNA-binding 3-helical bundle
d1q1ha_	a.4.5.41	85	3.078	172.05	1.42	DNA/RNA-binding 3-helical bundle
d1mzba_	a.4.5.42	133	1.565	159.28	2.66	DNA/RNA-binding 3-helical bundle
d1oywa1	a.4.5.43	110	3.916	170.17	-2.03	DNA/RNA-binding 3-helical bundle
d2axla1	a.4.5.43	144	1.438	130.59	-7.92	DNA/RNA-binding 3-helical bundle
d1pp7u_	a.4.5.44	114	2.078	127.42	8.59	DNA/RNA-binding 3-helical bundle
d1ucra_	a.4.5.45	74	1.888	103.93	-18.65	DNA/RNA-binding 3-helical bundle
d2cqka1	a.4.5.46	88	3.576	165.64	-2.53	DNA/RNA-binding 3-helical bundle
d1zh5a1	a.4.5.46	99	3.57	30.06	3.88	DNA/RNA-binding 3-helical bundle
d1s29a_	a.4.5.46	92	2.062	168.74	-2.1	DNA/RNA-binding 3-helical bundle
d1ufma_	a.4.5.47	84	3.374	166.89	-2.7	DNA/RNA-binding 3-helical bundle
d1wi9a_	a.4.5.47	72	2.135	108.53	-8.22	DNA/RNA-binding 3-helical bundle
d1tbxa_	a.4.5.48	94	2.675	148.54	4.38	DNA/RNA-binding 3-helical bundle
d1r7ja_	a.4.5.49	90	2.769	116.06	6.66	DNA/RNA-binding 3-helical bundle
d1y0ua_	a.4.5.5	89	5.988	180	0	DNA/RNA-binding 3-helical bundle
d1u2wa1	a.4.5.5	104	3.682	180	0	DNA/RNA-binding 3-helical bundle
d1r1ta_	a.4.5.5	98	3.503	170.52	-1.74	DNA/RNA-binding 3-helical bundle
d1r1ua_	a.4.5.5	94	3.228	170.13	-1.67	DNA/RNA-binding 3-helical bundle
d2d1ha1	a.4.5.50	102	4.168	139.54	-7.42	DNA/RNA-binding 3-helical bundle
d1sfxa_	a.4.5.50	109	3.977	179.9	-0.46	DNA/RNA-binding 3-helical bundle
d1stza1	a.4.5.51	87	4.252	116.97	-8.49	DNA/RNA-binding 3-helical bundle
d1wlqc_	a.4.5.52	185	3.484	179.1	-0.15	DNA/RNA-binding 3-helical bundle
d1rz4a1	a.4.5.53	83	2.058	131.86	-8.89	DNA/RNA-binding 3-helical bundle
d1u5ta1	a.4.5.54	145	3.986	103.64	-11.9	DNA/RNA-binding 3-helical bundle
d1u5tb2	a.4.5.54	75	3.704	161.94	-2.1	DNA/RNA-binding 3-helical bundle
d1u5tb1	a.4.5.54	94	2.926	160.09	-2.04	DNA/RNA-binding 3-helical bundle
d1xb4a1	a.4.5.54	105	2.629	27.17	4.75	DNA/RNA-binding 3-helical bundle
d1u5ta2	a.4.5.54	68	1.991	90.47	-8.11	DNA/RNA-binding 3-helical bundle
d1xb4a2	a.4.5.54	72	1.788	40.44	5.37	DNA/RNA-binding 3-helical bundle
d1ylfa1	a.4.5.55	117	2.695	22.85	2.84	DNA/RNA-binding 3-helical bundle
d1zara1	a.4.5.56	89	3.446	167.11	-2.18	DNA/RNA-binding 3-helical bundle
d1w1we_	a.4.5.57	70	2.903	74.7	-9.54	DNA/RNA-binding 3-helical bundle
d1ulya_	a.4.5.58	190	3.423	54.47	-18.9	DNA/RNA-binding 3-helical bundle
d1wj5a_	a.4.5.59	120	2.521	129.9	2.43	DNA/RNA-binding 3-helical bundle
d1hw1a1	a.4.5.6	74	3.667	165.83	-2.56	DNA/RNA-binding 3-helical bundle
d1v4ra1	a.4.5.6	100	1.72	176.39	-1.22	DNA/RNA-binding 3-helical bundle
d1t6sa1	a.4.5.60	85	3.578	129.74	-5.11	DNA/RNA-binding 3-helical bundle
d1t6sa2	a.4.5.60	77	3.117	126.38	7.41	DNA/RNA-binding 3-helical bundle
d1yg2a_	a.4.5.61	169	9.614	180	0	DNA/RNA-binding 3-helical bundle
d2esha1	a.4.5.61	114	3.375	18.24	-10.04	DNA/RNA-binding 3-helical bundle
d1xmaa_	a.4.5.61	101	2.738	179.11	-0.05	DNA/RNA-binding 3-helical bundle
d1xn7a_	a.4.5.62	78	0.97	125.95	6.24	DNA/RNA-binding 3-helical bundle
d1z05a1	a.4.5.63	71	2.704	92.37	-10.63	DNA/RNA-binding 3-helical bundle
d2hoea1	a.4.5.63	58	1.479	170.37	-2.23	DNA/RNA-binding 3-helical bundle
d2p4wa1	a.4.5.64	194	6.678	17.41	-9.95	DNA/RNA-binding 3-helical bundle
d1t98a1	a.4.5.65	103	3.766	18.93	4.77	DNA/RNA-binding 3-helical bundle
d2b0la1	a.4.5.66	91	6.393	180	0	DNA/RNA-binding 3-helical bundle
d2j5oa1	a.4.5.67	70	2.376	71.75	-9.65	DNA/RNA-binding 3-helical bundle
d2fmla1	a.4.5.68	57	2.82	42.69	4.6	DNA/RNA-binding 3-helical bundle
d2fb1a1	a.4.5.68	76	1.844	180	0	DNA/RNA-binding 3-helical bundle
d2f2ea1	a.4.5.69	142	2.645	178.08	0.31	DNA/RNA-binding 3-helical bundle
d1yyva1	a.4.5.69	114	2.395	109.38	-10.24	DNA/RNA-binding 3-helical bundle
d2fswa1	a.4.5.69	102	2.101	154.46	19.98	DNA/RNA-binding 3-helical bundle
d1z7ua1	a.4.5.69	108	2.101	119.49	-10.9	DNA/RNA-binding 3-helical bundle
d1bm9a_	a.4.5.7	120	3.806	175.96	-0.05	DNA/RNA-binding 3-helical bundle
d1b9ma1	a.4.5.8	122	2.322	153.25	-4.92	DNA/RNA-binding 3-helical bundle
d1bjaa_	a.4.5.9	95	4.492	123.04	-8.1	DNA/RNA-binding 3-helical bundle
d1opca_	a.4.6.1	99	2.419	86.78	-9.37	DNA/RNA-binding 3-helical bundle
d1ys7a1	a.4.6.1	103	2.347	178	0.53	DNA/RNA-binding 3-helical bundle
d2ff4a1	a.4.6.1	95	2.333	137.28	5.54	DNA/RNA-binding 3-helical bundle
d1kgsa1	a.4.6.1	97	2.281	180	0	DNA/RNA-binding 3-helical bundle
d1p2fa1	a.4.6.1	97	2.117	153.39	-2.96	DNA/RNA-binding 3-helical bundle
d1gxqa_	a.4.6.1	105	1.688	144.51	-17.18	DNA/RNA-binding 3-helical bundle
d1yioa1	a.4.6.2	70	4.519	180	0	DNA/RNA-binding 3-helical bundle
d1l3la1	a.4.6.2	65	3.259	150.41	-1.63	DNA/RNA-binding 3-helical bundle
d1p4wa_	a.4.6.2	87	3.163	99.6	-5.67	DNA/RNA-binding 3-helical bundle
d1je8a_	a.4.6.2	66	2.96	95.87	-5.09	DNA/RNA-binding 3-helical bundle
d1fsea_	a.4.6.2	67	2.78	117.75	-5.29	DNA/RNA-binding 3-helical bundle
d1fc3a_	a.4.6.3	119	4.154	180	0	DNA/RNA-binding 3-helical bundle
d1yhqi1	a.4.7.1	70	2.876	179.81	-0.24	DNA/RNA-binding 3-helical bundle
d1mmsa1	a.4.7.1	70	2.567	139.85	6.25	DNA/RNA-binding 3-helical bundle
d1j5er_	a.4.8.1	73	1.383	158.96	-1.9	DNA/RNA-binding 3-helical bundle
d1whua_	a.4.9.1	104	7.827	19.84	5.34	DNA/RNA-binding 3-helical bundle
d1e3ha1	a.4.9.1	83	3.936	175.51	-0.25	DNA/RNA-binding 3-helical bundle
d1rt8a_	a.40.1.1	467	19.207	150.96	-29.45	CH domain-like
d1ujoa_	a.40.1.1	144	8.102	179.97	0.02	CH domain-like
d1wjoa_	a.40.1.1	124	7.992	179.91	-0.03	CH domain-like
d1aoaa1	a.40.1.1	131	7.549	177.7	0.31	CH domain-like
d1h67a_	a.40.1.1	108	6.937	179.29	0.09	CH domain-like
d1p2xa_	a.40.1.1	159	6.28	179.04	0.74	CH domain-like
d1sh5a1	a.40.1.1	120	5.94	180	0	CH domain-like
d1bkra_	a.40.1.1	108	5.101	179.44	0.04	CH domain-like
d1aoaa2	a.40.1.1	116	4.899	178.52	0.73	CH domain-like
d1pa7a_	a.40.1.1	130	3.277	95.15	2.6	CH domain-like
d1lnsa1	a.40.2.1	145	5.68	118.91	-1.7	CH domain-like
d1wixa_	a.40.3.1	164	4.017	174.22	-2.37	CH domain-like
d1a26a1	a.41.1.1	135	6.736	177.81	0.21	Domain of poly(ADP-ribose) polymerase
d1gs0a1	a.41.1.1	128	6.429	180	0	Domain of poly(ADP-ribose) polymerase
d1uhra_	a.42.1.1	93	10.033	180	0	SWIB/MDM2 domain
d2axia1	a.42.1.1	85	8.214	179.68	0.01	SWIB/MDM2 domain
d1v32a_	a.42.1.1	101	2.49	163.76	-13.31	SWIB/MDM2 domain
d1baza_	a.43.1.1	49	4.313	136.28	-6.21	Ribbon-helix-helix
d1mnta_	a.43.1.1	66	2.135	177.03	-0.11	Ribbon-helix-helix
d2cpga_	a.43.1.3	43	4.656	153.96	10.23	Ribbon-helix-helix
d2hzaa1	a.43.1.3	48	3.884	177.32	13.43	Ribbon-helix-helix
d2bj7a1	a.43.1.3	50	3.589	165.91	-13.18	Ribbon-helix-helix
d1p94a_	a.43.1.3	76	1.423	65.65	6.95	Ribbon-helix-helix
d1irqa_	a.43.1.4	48	3.203	163.77	9.05	Ribbon-helix-helix
d1cmba_	a.43.1.5	104	2.173	162.93	6.98	Ribbon-helix-helix
d1zx3a1	a.43.1.6	86	4.671	133	14.5	Ribbon-helix-helix
d1xrxa1	a.43.1.7	35	2.807	128.53	9.61	Ribbon-helix-helix
d2bsqe1	a.43.1.8	68	3.292	164.11	10.86	Ribbon-helix-helix
d1y9ba1	a.43.1.9	81	5.485	117.47	-8.63	Ribbon-helix-helix
d1okta1	a.45.1.1	126	6.363	18.77	-10.13	Glutathione S-transferase (GST), C-terminal domain
d1tu7a1	a.45.1.1	131	6.121	19.7	-9.88	Glutathione S-transferase (GST), C-terminal domain
d1k0ma1	a.45.1.1	149	5.473	178.71	0.07	Glutathione S-transferase (GST), C-terminal domain
d1v2aa1	a.45.1.1	125	5.432	179.69	-0.07	Glutathione S-transferase (GST), C-terminal domain
d1k0da1	a.45.1.1	129	5.432	164.55	4.06	Glutathione S-transferase (GST), C-terminal domain
d1m0ua1	a.45.1.1	127	5.324	4.44	-3.05	Glutathione S-transferase (GST), C-terminal domain
d1oyja1	a.45.1.1	144	5.009	173.99	-5.35	Glutathione S-transferase (GST), C-terminal domain
d2fnoa1	a.45.1.1	149	4.964	16.49	-10.18	Glutathione S-transferase (GST), C-terminal domain
d1oe8a1	a.45.1.1	123	4.888	167.89	-5.12	Glutathione S-transferase (GST), C-terminal domain
d2gsqa1	a.45.1.1	127	4.86	177.35	4.14	Glutathione S-transferase (GST), C-terminal domain
d2c4ja1	a.45.1.1	133	4.842	179.8	5.13	Glutathione S-transferase (GST), C-terminal domain
d2cvda1	a.45.1.1	124	4.67	180	0	Glutathione S-transferase (GST), C-terminal domain
d1k3ya1	a.45.1.1	142	4.627	1.5	4.68	Glutathione S-transferase (GST), C-terminal domain
d1gwca1	a.45.1.1	138	4.603	176.31	4.96	Glutathione S-transferase (GST), C-terminal domain
d1nhya1	a.45.1.1	144	4.251	177	-4.16	Glutathione S-transferase (GST), C-terminal domain
d1g7oa1	a.45.1.1	140	4.219	165.82	4.91	Glutathione S-transferase (GST), C-terminal domain
d1jlva1	a.45.1.1	123	4.043	158.95	-5.21	Glutathione S-transferase (GST), C-terminal domain
d1ljra1	a.45.1.1	165	4.029	178.76	-4.96	Glutathione S-transferase (GST), C-terminal domain
d1r5aa1	a.45.1.1	129	3.996	179.37	0.07	Glutathione S-transferase (GST), C-terminal domain
d1aw9a1	a.45.1.1	135	3.978	163.72	-1.32	Glutathione S-transferase (GST), C-terminal domain
d1duga1	a.45.1.1	140	3.929	173.92	-5	Glutathione S-transferase (GST), C-terminal domain
d1n2aa1	a.45.1.1	121	3.917	176.17	-5.03	Glutathione S-transferase (GST), C-terminal domain
d1eema1	a.45.1.1	139	3.903	172.17	1.6	Glutathione S-transferase (GST), C-terminal domain
d1f2ea1	a.45.1.1	121	3.793	174.23	5.38	Glutathione S-transferase (GST), C-terminal domain
d1gnwa1	a.45.1.1	126	3.665	175.94	4.89	Glutathione S-transferase (GST), C-terminal domain
d1tw9a1	a.45.1.1	114	3.589	178.05	5.66	Glutathione S-transferase (GST), C-terminal domain
d1z9ha1	a.45.1.1	161	3.575	136.47	-7.92	Glutathione S-transferase (GST), C-terminal domain
d1e6ba1	a.45.1.1	114	3.225	175.13	-5.1	Glutathione S-transferase (GST), C-terminal domain
d1bmta1	a.46.1.1	90	6.963	179.81	-0.11	Methionine synthase domain-like
d1v8ga1	a.46.2.1	65	5.126	159.71	3.3	Methionine synthase domain-like
d2tpta1	a.46.2.1	70	4.337	160.68	3.94	Methionine synthase domain-like
d1uoua1	a.46.2.1	68	4.2	155.78	3.61	Methionine synthase domain-like
d1khda1	a.46.2.1	69	3.968	164.36	3.63	Methionine synthase domain-like
d2fzta1	a.46.3.1	78	8.828	17.15	-10.41	Methionine synthase domain-like
d1uura1	a.47.1.1	118	12.709	25.07	-9.84	STAT-like
d1bg1a1	a.47.1.1	177	12.592	6.9	-5.52	STAT-like
d1fioa_	a.47.2.1	190	16.459	16.29	-10.09	STAT-like
d1ez3a_	a.47.2.1	124	11.203	6.2	-5.68	STAT-like
d1lvfa_	a.47.2.1	106	10.807	25.27	-10.14	STAT-like
d1hs7a_	a.47.2.1	97	10.34	20.51	-10.21	STAT-like
d1vcsa1	a.47.2.1	89	9.895	25.8	-10.06	STAT-like
d1s2xa_	a.47.3.1	180	9.397	7.45	3.61	STAT-like
d1rw6a_	a.47.4.1	192	17.326	1.04	6.1	STAT-like
d2fupa1	a.47.5.1	128	12.274	25.69	-10.01	STAT-like
d1t98a2	a.47.6.1	163	14.538	19.05	-9.89	STAT-like
d1yvha2	a.48.1.1	130	6.077	32.75	9.7	N-cbl like
d2or4a1	a.48.2.1	157	6.757	180	0	N-cbl like
d1de4c1	a.48.2.1	148	5.396	179.62	0.04	N-cbl like
d1wjta_	a.48.3.1	103	4.942	173.22	-4.85	N-cbl like
d1eo0a_	a.48.3.1	77	4.517	16.68	-5.19	N-cbl like
d2b4jc1	a.48.4.1	81	4.282	24.8	9.74	N-cbl like
d1f6va_	a.49.1.1	91	1.462	161.67	2.72	C-terminal domain of B transposition protein
d1ixsa_	a.5.1.1	50	4.972	165.85	-2.77	RuvA C-terminal domain-like
d1cuka1	a.5.1.1	48	4.307	162.15	-2.56	RuvA C-terminal domain-like
d1bvsa1	a.5.1.1	49	3.788	156.95	6.36	RuvA C-terminal domain-like
d1t3ta1	a.5.10.1	68	2.961	141.35	6.89	RuvA C-terminal domain-like
d2cp8a1	a.5.2.1	41	4.406	168.19	5.81	RuvA C-terminal domain-like
d1vega_	a.5.2.1	83	4.287	177.73	5.45	RuvA C-terminal domain-like
d2bwba1	a.5.2.1	44	3.921	168.09	5.86	RuvA C-terminal domain-like
d2daha1	a.5.2.1	41	3.89	167.36	5.6	RuvA C-terminal domain-like
d1dv0a_	a.5.2.1	45	3.791	175.7	5.45	RuvA C-terminal domain-like
d1oqya1	a.5.2.1	41	3.582	129.83	7.97	RuvA C-terminal domain-like
d2crna1	a.5.2.1	51	3.5	152.6	7.65	RuvA C-terminal domain-like
d2cosa1	a.5.2.1	41	3.437	141.66	6.84	RuvA C-terminal domain-like
d1ylaa1	a.5.2.1	42	3.423	153.26	7.26	RuvA C-terminal domain-like
d1veka_	a.5.2.1	84	3.231	29.6	4.39	RuvA C-terminal domain-like
d2cpwa1	a.5.2.1	51	3.012	163.76	1.43	RuvA C-terminal domain-like
d1ttea1	a.5.2.1	55	2.731	164.24	6.62	RuvA C-terminal domain-like
d1wgna_	a.5.2.1	63	2.683	158.08	6.94	RuvA C-terminal domain-like
d1pgya_	a.5.2.1	47	2.514	103.71	5.66	RuvA C-terminal domain-like
d2dkla1	a.5.2.1	72	2.435	164.77	-12.91	RuvA C-terminal domain-like
d1wj7a1	a.5.2.1	91	2.425	173.22	4.65	RuvA C-terminal domain-like
d1wiva_	a.5.2.1	73	2.28	148.12	7.37	RuvA C-terminal domain-like
d1q02a_	a.5.2.1	52	2.109	170.42	5.91	RuvA C-terminal domain-like
d1vdla_	a.5.2.1	80	2.002	130.56	-9.23	RuvA C-terminal domain-like
d1vg5a_	a.5.2.1	73	1.968	35.39	2.08	RuvA C-terminal domain-like
d1xb2b1	a.5.2.2	56	4.015	164.58	5.7	RuvA C-terminal domain-like
d1efub3	a.5.2.2	54	3.395	140.31	8.45	RuvA C-terminal domain-like
d1oaia_	a.5.2.3	59	4.056	176.99	6.36	RuvA C-terminal domain-like
d1v92a_	a.5.2.3	46	3.308	168.63	6.13	RuvA C-terminal domain-like
d1mn3a_	a.5.2.4	54	5.93	180	0	RuvA C-terminal domain-like
d1otra_	a.5.2.4	49	4.314	179.05	-5.98	RuvA C-terminal domain-like
d1wgla_	a.5.2.4	59	3.49	176.29	5.63	RuvA C-terminal domain-like
d2di0a1	a.5.2.4	63	3.267	161.82	-4.86	RuvA C-terminal domain-like
d1olma1	a.5.3.1	75	3.197	20.6	1.02	RuvA C-terminal domain-like
d1auaa1	a.5.3.1	93	2.896	56.35	2.51	RuvA C-terminal domain-like
d1r5la1	a.5.3.1	66	2.632	55.46	-12.49	RuvA C-terminal domain-like
d1enwa_	a.5.4.1	114	2.653	158.89	6.34	RuvA C-terminal domain-like
d2crua1	a.5.6.1	105	3.163	77.96	9.78	RuvA C-terminal domain-like
d1eija_	a.5.6.1	72	2.662	169.34	-4.43	RuvA C-terminal domain-like
d1nvma1	a.5.7.1	51	3.446	51.12	-3.41	RuvA C-terminal domain-like
d1sr9a1	a.5.7.1	46	3.299	180	0	RuvA C-terminal domain-like
d1rqba1	a.5.7.2	168	2.446	41.39	4.77	RuvA C-terminal domain-like
d1t95a1	a.5.8.1	75	2.364	116.62	7.61	RuvA C-terminal domain-like
d1ufza_	a.5.9.1	83	5.199	19.7	4.75	RuvA C-terminal domain-like
d1c5aa_	a.50.1.1	65	4.103	146.12	-6.02	Anaphylotoxins (complement system)
d1v54h_	a.51.1.1	79	4.175	26.72	6.24	Cytochrome c oxidase subunit h
d1hypa_	a.52.1.1	75	3.576	137.92	5.13	Bifunctional inhibitor/lipid-transfer protein/seed storage 2S albumin
d1fk5a_	a.52.1.1	93	3.521	150.98	4.45	Bifunctional inhibitor/lipid-transfer protein/seed storage 2S albumin
d1tuka1	a.52.1.1	67	2.983	179	-0.12	Bifunctional inhibitor/lipid-transfer protein/seed storage 2S albumin
d1hssa_	a.52.1.2	111	3.465	160.66	5.34	Bifunctional inhibitor/lipid-transfer protein/seed storage 2S albumin
d1beaa_	a.52.1.2	116	2.798	69.58	-7.69	Bifunctional inhibitor/lipid-transfer protein/seed storage 2S albumin
d1psya_	a.52.1.3	125	3.673	28.64	4.92	Bifunctional inhibitor/lipid-transfer protein/seed storage 2S albumin
d1s6da_	a.52.1.3	103	3.513	180	0	Bifunctional inhibitor/lipid-transfer protein/seed storage 2S albumin
d1aiea_	a.53.1.1	31	0.446	146.27	3.13	p53 tetramerization domain
d1adta1	a.54.1.1	90	4.459	154.82	-3.76	Domain of early E2A DNA-binding protein, ADDBP
d1b8za_	a.55.1.1	67	3.834	180	0	IHF-like DNA-binding proteins
d1exea_	a.55.1.1	99	3.473	177	-0.18	IHF-like DNA-binding proteins
d1owfa_	a.55.1.1	96	2.021	179.37	-0.07	IHF-like DNA-binding proteins
d1owfb_	a.55.1.1	94	1.938	170.46	1.6	IHF-like DNA-binding proteins
d1dp3a_	a.55.1.2	55	2.511	173.66	3.24	IHF-like DNA-binding proteins
d1v97a1	a.56.1.1	73	7.322	180	0	CO dehydrogenase ISP C-domain like
d1n62a1	a.56.1.1	82	7.27	180	0	CO dehydrogenase ISP C-domain like
d1vlba1	a.56.1.1	113	2.843	146.27	1.02	CO dehydrogenase ISP C-domain like
d1dj8a_	a.57.1.1	79	3.495	180	0	Protein HNS-dependent expression A; HdeA
d1af7a1	a.58.1.1	81	2.753	173.47	7.89	Chemotaxis receptor methyltransferase CheR, N-terminal domain
d1s5qb_	a.59.1.1	89	6.078	178.09	3.1	PAH2 domain
d1jjcb1	a.6.1.1	77	6.551	179.97	0	Putative DNA-binding domain
d1jjcb2	a.6.1.1	75	3.001	162.08	1.09	Putative DNA-binding domain
d1xpaa1	a.6.1.2	77	2.092	175.79	0.67	Putative DNA-binding domain
d1r8ea1	a.6.1.3	118	4.801	9.34	-5.97	Putative DNA-binding domain
d1q08a_	a.6.1.3	94	4.754	92.98	-14.83	Putative DNA-binding domain
d1r8da_	a.6.1.3	109	3.414	6.9	9.06	Putative DNA-binding domain
d1q06a_	a.6.1.3	122	3.006	12.79	1.16	Putative DNA-binding domain
d1l8ra_	a.6.1.4	101	2.883	137.89	4.08	Putative DNA-binding domain
d1sbxa_	a.6.1.4	106	2.675	178	0.83	Putative DNA-binding domain
d1j9ia_	a.6.1.5	68	3.214	168.95	1.53	Putative DNA-binding domain
d1nd9a_	a.6.1.6	49	2.024	61.57	5.84	Putative DNA-binding domain
d1tnsa_	a.6.1.7	76	4.974	179.6	-0.03	Putative DNA-binding domain
d1qpma_	a.6.1.7	69	4.497	180	0	Putative DNA-binding domain
d1rh6a_	a.6.1.7	55	2.152	160.37	-2.94	Putative DNA-binding domain
d1sv0c_	a.60.1.1	82	3.255	159.95	-4.26	SAM domain-like
d1sxda_	a.60.1.1	91	2.899	69.3	-6.98	SAM domain-like
d1bqva_	a.60.1.1	110	2.879	180	0	SAM domain-like
d1ji7a_	a.60.1.1	77	2.301	99.52	10.97	SAM domain-like
d1sxea_	a.60.1.1	97	2.259	107.25	10.37	SAM domain-like
d1pk3a1	a.60.1.2	63	6.125	180	0	SAM domain-like
d1dxsa_	a.60.1.2	57	5.948	178.99	-0.02	SAM domain-like
d1z1va1	a.60.1.2	70	5.907	179.13	-0.1	SAM domain-like
d1ow5a_	a.60.1.2	60	5.185	180	0	SAM domain-like
d1oxja1	a.60.1.2	62	5.043	180	0	SAM domain-like
d1kw4a_	a.60.1.2	70	4.806	170.24	-2.66	SAM domain-like
d1x40a1	a.60.1.2	78	4.788	169.63	-2.34	SAM domain-like
d2f3na1	a.60.1.2	64	4.496	169.05	-2.52	SAM domain-like
d1b4fa_	a.60.1.2	74	4.324	176.17	-0.28	SAM domain-like
d1wwva1	a.60.1.2	78	3.387	179.41	-0.15	SAM domain-like
d1v38a_	a.60.1.2	78	2.194	166.39	8.59	SAM domain-like
d2d8ca1	a.60.1.2	85	2.028	37.29	5.64	SAM domain-like
d1zyma1	a.60.10.1	123	8.666	179.87	-0.03	SAM domain-like
d1ryka_	a.60.11.1	69	4.968	179.33	-0.3	SAM domain-like
d2fmpa2	a.60.12.1	57	2.552	164.24	3.88	SAM domain-like
d1jmsa3	a.60.12.1	60	2.325	123.3	11.39	SAM domain-like
d2bcqa2	a.60.12.1	57	2.037	130.09	-6.15	SAM domain-like
d1m6ya1	a.60.13.1	101	4.006	165.13	-2.25	SAM domain-like
d1q46a1	a.60.14.1	87	4.133	56.49	-9.89	SAM domain-like
d1kl9a1	a.60.14.1	94	4.039	172.27	1.95	SAM domain-like
d2ahob1	a.60.14.1	91	2.546	156.2	-4.02	SAM domain-like
d2fj6a1	a.60.15.1	74	4.916	179.54	-0.05	SAM domain-like
d1cuka2	a.60.2.1	78	7.96	179.5	0.01	SAM domain-like
d1ixra1	a.60.2.1	73	5.788	165.33	-2.43	SAM domain-like
d1dgsa1	a.60.2.2	181	5.712	175.55	-6.54	SAM domain-like
d1kfta_	a.60.2.3	56	3.907	180	0	SAM domain-like
d2csba3	a.60.2.4	55	7.84	180	0	SAM domain-like
d2csba4	a.60.2.4	55	7.305	180	0	SAM domain-like
d2csba2	a.60.2.4	57	6.124	180	0	SAM domain-like
d2csba1	a.60.2.4	59	5.49	166.74	-2.71	SAM domain-like
d1x2ia1	a.60.2.5	68	8.356	180	0	SAM domain-like
d2a1ja1	a.60.2.5	62	6.468	180	0	SAM domain-like
d2a1jb1	a.60.2.5	78	3.327	76.97	-13.07	SAM domain-like
d1z3eb1	a.60.3.1	67	5.59	180	0	SAM domain-like
d1doqa_	a.60.3.1	69	4.066	176.4	-0.17	SAM domain-like
d1lb2b_	a.60.3.1	72	3.979	165.09	-1.71	SAM domain-like
d1szpa1	a.60.4.1	64	7.891	179.46	-0.02	SAM domain-like
d2i1qa1	a.60.4.1	60	7.147	180	0	SAM domain-like
d1u9la_	a.60.4.2	68	5.743	165.76	-2.04	SAM domain-like
d1y88a1	a.60.4.3	59	4.834	166.82	-2.75	SAM domain-like
d1ci4a_	a.60.5.1	89	2.42	166.88	2.06	SAM domain-like
d2bcqa1	a.60.6.1	76	5.26	179.97	-0.04	SAM domain-like
d1jmsa1	a.60.6.1	95	3.784	178.87	-0.12	SAM domain-like
d2fmpa1	a.60.6.1	82	3.551	162.47	8.17	SAM domain-like
d1tfra1	a.60.7.1	123	3.134	16.11	4.6	SAM domain-like
d1xo1a1	a.60.7.1	105	2.214	21.13	2.75	SAM domain-like
d1rxwa1	a.60.7.1	101	1.874	150.82	43.46	SAM domain-like
d1ul1x1	a.60.7.1	140	1.576	120.11	3.63	SAM domain-like
d1bgxt1	a.60.7.1	116	1.287	179.12	0.24	SAM domain-like
d2e1fa1	a.60.8.1	94	6.865	178.18	-0.19	SAM domain-like
d1wuda1	a.60.8.1	77	6.52	180	0	SAM domain-like
d1d8ba_	a.60.8.1	81	3.653	179.62	-0.12	SAM domain-like
d1y14a_	a.60.8.2	133	3.058	146.41	-9.37	SAM domain-like
d2c35a1	a.60.8.2	128	2.215	146.35	3.89	SAM domain-like
d1go3f_	a.60.8.2	107	2.198	168.04	0.87	SAM domain-like
d1yt3a2	a.60.8.3	81	4.435	180	0	SAM domain-like
d1yt3a1	a.60.8.3	101	3.306	139.05	8.53	SAM domain-like
d2hbja1	a.60.8.4	96	5.883	179.81	-0.36	SAM domain-like
d2cpra1	a.60.8.4	113	5.475	28.64	5.41	SAM domain-like
d1a0pa1	a.60.9.1	91	11.043	180	0	SAM domain-like
d1f44a1	a.60.9.1	110	5.556	178.52	-0.42	SAM domain-like
d1p4ea1	a.60.9.1	125	1.68	145.84	-5.75	SAM domain-like
d1ecwa_	a.61.1.1	114	3.197	128.79	-4.68	Retroviral matrix proteins
d1jvra_	a.61.1.2	137	1.03	165.37	-14.94	Retroviral matrix proteins
d2f76x1	a.61.1.3	94	4.172	179.02	2.09	Retroviral matrix proteins
d1a6sa_	a.61.1.4	87	4.168	179.75	0.11	Retroviral matrix proteins
d1heka_	a.61.1.5	116	4.466	179	0.08	Retroviral matrix proteins
d1uhua_	a.61.1.6	105	4.168	178.58	-0.36	Retroviral matrix proteins
d1qgta_	a.62.1.1	142	3.101	3.99	0.49	Hepatitis B viral capsid (hbcag)
d1aepa_	a.63.1.1	153	9.843	176.93	-0.08	Apolipophorin-III
d1eq1a_	a.63.1.1	166	8.622	178.73	0.2	Apolipophorin-III
d2gtga1	a.64.1.1	78	6.812	165.34	-2.74	Saposin-like
d1l9la_	a.64.1.1	74	5.423	160.84	-2.52	Saposin-like
d1nkla_	a.64.1.1	78	5.081	169.79	-2.21	Saposin-like
d1qdma1	a.64.1.2	77	7.251	169.03	-2.25	Saposin-like
d1n69a_	a.64.1.3	78	5.52	178.04	1.11	Saposin-like
d1of9a_	a.64.1.4	77	5.15	165.07	-2.33	Saposin-like
d1o82a_	a.64.2.1	70	3.223	136.24	5.62	Saposin-like
d1w7ba_	a.65.1.1	319	38.65	180	0	Annexin
d1n00a_	a.65.1.1	318	21.747	179.87	0.23	Annexin
d1bo9a_	a.65.1.1	73	2.855	122.01	0.8	Annexin
d1zcba1	a.66.1.1	126	4.908	167.33	1.63	Transducin (alpha subunit), insertion domain
d1azsc1	a.66.1.1	116	4.906	172.34	2.02	Transducin (alpha subunit), insertion domain
d1cipa1	a.66.1.1	121	4.744	177.56	-0.44	Transducin (alpha subunit), insertion domain
d1ej5a_	a.68.1.1	107	3.176	174.05	-5.07	Wiscott-Aldrich syndrome protein, WASP, C-terminal domain
d1w0ja1	a.69.1.1	131	4.031	155.25	5.23	Left-handed superhelix
d2jdid1	a.69.1.1	118	3.314	116.55	-9.51	Left-handed superhelix
d1fkma1	a.69.2.1	194	4.647	167.97	-1.93	Left-handed superhelix
d1fkma2	a.69.2.1	128	4.04	114.11	7.97	Left-handed superhelix
d1jvsa1	a.69.3.1	99	3.772	160.88	5.51	Left-handed superhelix
d1r0ka1	a.69.3.1	95	3.456	86.12	-5.59	Left-handed superhelix
d1u5pa1	a.7.1.1	110	13.085	24.54	-10.09	Spectrin repeat-like
d1cuna2	a.7.1.1	104	12.706	20.82	-9.98	Spectrin repeat-like
d1quua1	a.7.1.1	124	11.42	23.12	-10.24	Spectrin repeat-like
d1s35a1	a.7.1.1	106	10.851	27.99	-9.7	Spectrin repeat-like
d2spca_	a.7.1.1	107	10.074	14.95	5.72	Spectrin repeat-like
d1u5pa2	a.7.1.1	101	9.994	19.25	-9.79	Spectrin repeat-like
d1hcia4	a.7.1.1	114	9.825	21.36	-9.91	Spectrin repeat-like
d1hcia1	a.7.1.1	125	9.717	18.82	-10.46	Spectrin repeat-like
d1quua2	a.7.1.1	124	9.206	29.11	-10.03	Spectrin repeat-like
d1owaa_	a.7.1.1	156	7.982	14.24	-8.65	Spectrin repeat-like
d1s35a2	a.7.1.1	105	6.847	10.92	-5.4	Spectrin repeat-like
d1rrza_	a.7.10.1	66	4.128	34.67	-4.6	Spectrin repeat-like
d1z8ua1	a.7.11.1	90	7.251	179.66	0.25	Spectrin repeat-like
d1t72a_	a.7.12.1	215	28.926	180	-0.02	Spectrin repeat-like
d1sumb_	a.7.12.1	225	22.613	178.7	0.04	Spectrin repeat-like
d1xwma_	a.7.12.1	212	22.419	179.67	-0.05	Spectrin repeat-like
d1vcta1	a.7.12.1	99	10.636	17.33	-10.35	Spectrin repeat-like
d1vp7a_	a.7.13.1	68	6.829	36.26	5.96	Spectrin repeat-like
d1yxra1	a.7.14.1	77	9.34	24.52	-10.34	Spectrin repeat-like
d1wfda_	a.7.14.1	93	7.178	160.34	-6.14	Spectrin repeat-like
d1xdpa1	a.7.15.1	105	8.18	12.66	-9.85	Spectrin repeat-like
d2o8ra1	a.7.15.1	94	6.112	179.67	0.1	Spectrin repeat-like
d2crba1	a.7.16.1	83	9.041	1.69	6.15	Spectrin repeat-like
d2e2aa_	a.7.2.1	104	7.292	179.03	2.8	Spectrin repeat-like
d1jnra1	a.7.3.1	141	6.746	19.58	-9.74	Spectrin repeat-like
d1neka1	a.7.3.1	138	6.455	22.58	-8.88	Spectrin repeat-like
d1kf6a1	a.7.3.1	134	5.048	4.94	3.36	Spectrin repeat-like
d1chua1	a.7.3.1	111	4.858	172.99	-5.05	Spectrin repeat-like
d2bs2a1	a.7.3.1	198	4.262	7.45	2.05	Spectrin repeat-like
d1g73a_	a.7.4.1	157	14.704	16.44	-9.42	Spectrin repeat-like
d1h7ca_	a.7.5.1	103	9.626	178.27	0.07	Spectrin repeat-like
d1qsda_	a.7.5.1	102	9.161	179.78	-0.17	Spectrin repeat-like
d1j5et_	a.7.6.1	99	9.338	1.74	5.94	Spectrin repeat-like
d1hx1b_	a.7.7.1	112	12.93	14.97	-9.56	Spectrin repeat-like
d1t7sa_	a.7.7.1	129	9.897	22.9	-10.06	Spectrin repeat-like
d1m62a_	a.7.7.1	87	7.7	179.15	0.07	Spectrin repeat-like
d1ugoa_	a.7.7.1	99	7.357	170.56	5.38	Spectrin repeat-like
d1o3xa_	a.7.8.1	112	6.275	164.95	-5.18	Spectrin repeat-like
d1j2jb_	a.7.8.1	41	4.678	150.49	-0.49	Spectrin repeat-like
d1hf8a1	a.7.8.2	132	8.275	163.15	-5.11	Spectrin repeat-like
d1abva_	a.70.1.1	105	5.881	177.53	-0.15	N-terminal domain of the delta subunit of the F1F0-ATP synthase
d1g7da_	a.71.1.1	106	5.255	178.41	-0.12	ERP29 C domain-like
d2c0ga1	a.71.1.1	106	5.082	162.68	-3.21	ERP29 C domain-like
d1m2oa1	a.71.2.1	103	5.018	161.91	-8.04	ERP29 C domain-like
d1pd0a1	a.71.2.1	102	4.157	167.55	-4.57	ERP29 C domain-like
d1dvka_	a.72.1.1	149	5.562	178.48	0.02	Functional domain of the splicing factor Prp18
d1g03a_	a.73.1.1	134	4.899	179.87	0.35	Retrovirus capsid protein, N-terminal core domain
d1em9a_	a.73.1.1	147	4.312	179.9	-0.07	Retrovirus capsid protein, N-terminal core domain
d1u7ka_	a.73.1.1	131	4.272	179.28	-0.12	Retrovirus capsid protein, N-terminal core domain
d2eiaa2	a.73.1.1	131	3.793	179.36	2.86	Retrovirus capsid protein, N-terminal core domain
d1m9fc_	a.73.1.1	146	3.575	177.88	-0.34	Retrovirus capsid protein, N-terminal core domain
d2cchb2	a.74.1.1	124	5.53	180	0	Cyclin-like
d2cchb1	a.74.1.1	128	5.03	9.12	4.54	Cyclin-like
d1jkwa2	a.74.1.1	126	4.479	165.27	2.08	Cyclin-like
d1g3nc2	a.74.1.1	101	4.439	177.81	0.08	Cyclin-like
d1g3nc1	a.74.1.1	132	4.346	164.57	-0.85	Cyclin-like
d1f5qb2	a.74.1.1	106	3.442	179.3	0.17	Cyclin-like
d1jkwa1	a.74.1.1	151	3.402	178.59	-4.2	Cyclin-like
d1unld_	a.74.1.1	149	3.197	177.55	0.18	Cyclin-like
d2f2ca2	a.74.1.1	106	3.122	149.53	4.72	Cyclin-like
d2f2ca1	a.74.1.1	137	2.799	57.95	-7.2	Cyclin-like
d1f5qb1	a.74.1.1	141	2.595	157.53	-13.24	Cyclin-like
d1vola2	a.74.1.2	109	6.441	180	0	Cyclin-like
d1aisb1	a.74.1.2	98	6.058	179.77	0.01	Cyclin-like
d1aisb2	a.74.1.2	95	5.881	180	0	Cyclin-like
d1vola1	a.74.1.2	95	5.661	180	0	Cyclin-like
d1guxb_	a.74.1.3	141	6.598	179.67	-0.03	Cyclin-like
d1guxa_	a.74.1.3	177	3.957	164.65	-4.52	Cyclin-like
d1iqva_	a.75.1.1	166	4.113	53.44	-12.05	Ribosomal protein S7
d1rssa_	a.75.1.1	140	3.664	59.51	-12.07	Ribosomal protein S7
d1on2a2	a.76.1.1	74	3.779	77.08	0.03	Iron-dependent repressor protein, dimerization domain
d2isya2	a.76.1.1	76	2.784	150.85	7.5	Iron-dependent repressor protein, dimerization domain
d1wmga_	a.77.1.2	90	6.556	178.69	0	DEATH domain
d1icha_	a.77.1.2	87	5.672	179.4	0.3	DEATH domain
d1fada_	a.77.1.2	95	4.828	137.6	3.09	DEATH domain
d1d2za_	a.77.1.2	102	4.681	165.25	2.09	DEATH domain
d1ngra_	a.77.1.2	85	4.652	155.28	1.49	DEATH domain
d1ddfa_	a.77.1.2	127	3.781	132.36	4.13	DEATH domain
d1wh4a_	a.77.1.2	127	3.668	158.51	2.07	DEATH domain
d1d2zb_	a.77.1.2	150	2.994	171.26	0.9	DEATH domain
d1cy5a_	a.77.1.3	92	7.408	178.71	0.12	DEATH domain
d1dgna_	a.77.1.3	89	7.343	177.95	0.12	DEATH domain
d3ygsp_	a.77.1.3	97	6.254	175.97	0.2	DEATH domain
d3crda_	a.77.1.3	100	5.076	174.1	0.93	DEATH domain
d1a1za_	a.77.1.4	83	4.001	174.67	2.35	DEATH domain
d1n3ka_	a.77.1.4	130	1.716	126.12	1.66	DEATH domain
d1pn5a1	a.77.1.5	93	5.622	180	0	DEATH domain
d1ucpa_	a.77.1.5	91	5.406	179.93	-0.05	DEATH domain
d1hw1a2	a.78.1.1	152	6.334	179.76	-0.08	Fatty acid responsive transcription factor FadR, C-terminal domain
d1tzva_	a.79.1.1	141	7.88	134.54	9.44	NusB-like
d1eyva_	a.79.1.1	131	4.418	180	0	NusB-like
d1ey1a_	a.79.1.1	139	4.237	143.78	8.09	NusB-like
d1q8ca_	a.79.1.2	132	5.558	124.06	7.68	NusB-like
d1sqga1	a.79.1.3	140	8.238	125.82	9.18	NusB-like
d1lp1a_	a.8.1.1	55	5.328	172.87	-5.17	immunoglobulin/albumin-binding domain-like
d1tf0b_	a.8.1.2	53	6.03	179.41	-2.85	immunoglobulin/albumin-binding domain-like
d1xvha1	a.8.1.2	64	5.399	167.26	-5.44	immunoglobulin/albumin-binding domain-like
d1xvha2	a.8.1.2	56	4.799	170	-4.19	immunoglobulin/albumin-binding domain-like
d2gf4a1	a.8.10.1	89	5.221	23.54	-9.91	immunoglobulin/albumin-binding domain-like
d1gvna_	a.8.2.1	87	7.875	23.83	-10.1	immunoglobulin/albumin-binding domain-like
d1qwna1	a.8.3.1	111	7.701	30.01	-10.13	immunoglobulin/albumin-binding domain-like
d1k1xa1	a.8.3.2	74	4.77	179.59	-0.26	immunoglobulin/albumin-binding domain-like
d1ufaa1	a.8.3.3	105	6.009	179.24	0.17	immunoglobulin/albumin-binding domain-like
d2b5dx1	a.8.3.3	114	4.92	37.3	9.1	immunoglobulin/albumin-binding domain-like
d1dkza1	a.8.4.1	97	8.488	23.65	-9.97	immunoglobulin/albumin-binding domain-like
d1ud0a_	a.8.4.1	84	8.174	2.08	5.85	immunoglobulin/albumin-binding domain-like
d1u00a1	a.8.4.1	112	7.808	7.16	0.58	immunoglobulin/albumin-binding domain-like
d1oksa_	a.8.5.1	53	4.936	7.92	5.62	immunoglobulin/albumin-binding domain-like
d1r4ga_	a.8.5.1	53	4.341	162.97	-6.1	immunoglobulin/albumin-binding domain-like
d1nu9c1	a.8.6.1	145	7.481	5.9	3.15	immunoglobulin/albumin-binding domain-like
d1nu9c2	a.8.6.1	136	6.87	2.24	5.88	immunoglobulin/albumin-binding domain-like
d1r8ia_	a.8.7.1	187	8.707	165.97	5.08	immunoglobulin/albumin-binding domain-like
d1r5ea_	a.8.8.1	105	6.849	25.15	-10.49	immunoglobulin/albumin-binding domain-like
d2ahma1	a.8.9.1	73	6.703	180	0	immunoglobulin/albumin-binding domain-like
d2gnoa1	a.80.1.1	98	7.771	180	0	DNA polymerase III clamp loader subunits, C-terminal domain
d1sxjb1	a.80.1.1	92	5.637	180	0	DNA polymerase III clamp loader subunits, C-terminal domain
d1iqpa1	a.80.1.1	95	5.351	179.91	-0.01	DNA polymerase III clamp loader subunits, C-terminal domain
d1a5ta1	a.80.1.1	117	5.229	179.17	-3.06	DNA polymerase III clamp loader subunits, C-terminal domain
d1sxje1	a.80.1.1	99	5.143	179.71	-0.05	DNA polymerase III clamp loader subunits, C-terminal domain
d1jr3d1	a.80.1.1	127	5.135	179.23	-0.04	DNA polymerase III clamp loader subunits, C-terminal domain
d1sxja1	a.80.1.1	146	4.509	10.76	4.33	DNA polymerase III clamp loader subunits, C-terminal domain
d1jr3a1	a.80.1.1	126	4.37	174.19	-2.56	DNA polymerase III clamp loader subunits, C-terminal domain
d1sxjd1	a.80.1.1	91	4.317	176.55	-0.23	DNA polymerase III clamp loader subunits, C-terminal domain
d1sxjc1	a.80.1.1	95	4.22	178.05	-0.35	DNA polymerase III clamp loader subunits, C-terminal domain
d1b79a_	a.81.1.1	102	3.489	180	0	N-terminal domain of DnaB helicase
d1qh4a1	a.83.1.1	101	3.693	180	0	Guanido kinase N-terminal domain
d1m15a1	a.83.1.1	94	1.912	156	16.36	Guanido kinase N-terminal domain
d1tx9a1	a.84.1.1	138	3.807	155.56	5.09	Scaffolding protein gpD of bacteriophage procapsid
d1llaa1	a.85.1.1	99	4.84	154.24	4.56	Hemocyanin, N-terminal domain
d1hc3a1	a.85.1.1	131	3.013	178.89	2.79	Hemocyanin, N-terminal domain
d1llaa2	a.86.1.1	260	5.965	177.08	-1.15	Di-copper centre-containing domain
d1hc3a2	a.86.1.1	259	4.322	173.01	-1.41	Di-copper centre-containing domain
d1js8a1	a.86.1.1	281	3.808	168	-1.92	Di-copper centre-containing domain
d1bt3a_	a.86.1.2	336	9.027	179.58	0.04	Di-copper centre-containing domain
d1txda1	a.87.1.1	234	9.637	20.5	-9.39	DBL homology domain (DH-domain)
d1ki1b1	a.87.1.1	210	8.116	10.35	-3.27	DBL homology domain (DH-domain)
d1foea1	a.87.1.1	206	7.893	27.67	-8.67	DBL homology domain (DH-domain)
d1f5xa_	a.87.1.1	208	6.785	8.05	-1.81	DBL homology domain (DH-domain)
d1by1a_	a.87.1.1	209	5.333	15.21	-3.95	DBL homology domain (DH-domain)
d1dbha1	a.87.1.1	207	5.138	161.18	-8	DBL homology domain (DH-domain)
d1ntya1	a.87.1.1	184	4.988	172.12	3.04	DBL homology domain (DH-domain)
d1boua_	a.88.1.1	132	1.808	152.49	4.35	LigA subunit of an aromatic-ring-opening dioxygenase LigAB
d1hbna1	a.89.1.1	280	6.722	171.56	0	Methyl-coenzyme M reductase alpha and beta chain C-terminal domain
d1hbnb1	a.89.1.1	255	5.75	175.91	-0.07	Methyl-coenzyme M reductase alpha and beta chain C-terminal domain
d1w4ha1	a.9.1.1	45	2.23	22.27	-1.99	Peripheral subunit-binding domain of 2-oxo acid dehydrogenase complex
d1w85i_	a.9.1.1	42	2.044	38.36	-4.9	Peripheral subunit-binding domain of 2-oxo acid dehydrogenase complex
d1bgfa_	a.90.1.1	124	7.661	180	0	Transcription factor STAT-4 N-domain
d1iapa_	a.91.1.1	190	6.516	19.7	3.58	Regulator of G-protein signaling, RGS
d1htjf_	a.91.1.1	182	5.047	176.96	-9.95	Regulator of G-protein signaling, RGS
d1agre_	a.91.1.1	128	3.891	179.08	0.12	Regulator of G-protein signaling, RGS
d1fqia_	a.91.1.1	138	3.862	179.9	0.05	Regulator of G-protein signaling, RGS
d1omwa1	a.91.1.1	157	3.609	175.47	-0.04	Regulator of G-protein signaling, RGS
d1dk8a_	a.91.1.1	147	3.343	179.46	0.01	Regulator of G-protein signaling, RGS
d1a9xa1	a.92.1.1	153	4.333	157.67	20.25	Carbamoyl phosphate synthetase, large subunit connection domain
d1oafa_	a.93.1.1	250	4.58	176.35	0.39	Heme-dependent peroxidases
d2euta1	a.93.1.1	291	4.387	179.7	-0.47	Heme-dependent peroxidases
d1gwua_	a.93.1.1	306	4.026	175.11	-2.43	Heme-dependent peroxidases
d2e3ba1	a.93.1.1	336	2.378	79.73	10.71	Heme-dependent peroxidases
d1q4ga1	a.93.1.2	511	2.699	173.61	2.2	Heme-dependent peroxidases
d1mwva2	a.93.1.3	308	3.656	68.71	-9.68	Heme-dependent peroxidases
d1mwva1	a.93.1.3	406	2.4	120.53	-7.46	Heme-dependent peroxidases
d1jj2o_	a.94.1.1	143	5.55	13.85	5.09	Ribosomal protein L19 (L19e)
d1aa7a_	a.95.1.1	158	3.973	179.03	-0.16	Influenza virus matrix protein M1
d1orna_	a.96.1.1	214	3.185	180	0	DNA-glycosylase
d1ngna_	a.96.1.2	144	3.369	102.68	0.27	DNA-glycosylase
d1muna_	a.96.1.2	225	3.282	180	0	DNA-glycosylase
d1keaa_	a.96.1.2	217	2.548	142.74	0.12	DNA-glycosylase
d1mpga1	a.96.1.3	183	4.049	103.21	-2.25	DNA-glycosylase
d1m3qa1	a.96.1.3	190	3.525	179.54	-0.01	DNA-glycosylase
d1nkua_	a.96.1.4	187	3.201	142.83	4.29	DNA-glycosylase
d1pu6a_	a.96.1.5	217	4.024	179.52	1.18	DNA-glycosylase
d1xg7a_	a.96.1.6	245	4.081	144.9	5.86	DNA-glycosylase
d1xqoa_	a.96.1.6	253	3.55	144.28	5.65	DNA-glycosylase
d1j09a1	a.97.1.1	163	2.543	169.14	-5.16	An anticodon-binding domain of class I aminoacyl-tRNA synthetases
d1irxa1	a.97.1.2	199	2.722	153.03	14.29	An anticodon-binding domain of class I aminoacyl-tRNA synthetases
d1rlra1	a.98.1.1	212	2.76	149.13	6.16	R1 subunit of ribonucleotide reductase, N-terminal domain
d1peqa1	a.98.1.1	162	1.98	159.22	5.3	R1 subunit of ribonucleotide reductase, N-terminal domain
d1np7a1	a.99.1.1	279	3.543	153.32	-8.06	Cryptochrome/photolyase FAD-binding domain
d2j07a1	a.99.1.1	234	3.342	100.57	-2.43	Cryptochrome/photolyase FAD-binding domain
d1owla1	a.99.1.1	271	2.753	154.18	5.45	Cryptochrome/photolyase FAD-binding domain
d1u3da1	a.99.1.1	300	2.653	154.45	-7.9	Cryptochrome/photolyase FAD-binding domain
d1tjgh1	b.1.1.1	132	9.302	179.44	0.06	Immunoglobulin-like beta-sandwich
d1mjuh1	b.1.1.1	116	8.418	180	0	Immunoglobulin-like beta-sandwich
d1fo0b_	b.1.1.1	112	8.13	179.75	0.03	Immunoglobulin-like beta-sandwich
d1hxma1	b.1.1.1	120	7.83	180	0	Immunoglobulin-like beta-sandwich
d1l6za1	b.1.1.1	107	7.803	180	0	Immunoglobulin-like beta-sandwich
d1tvda_	b.1.1.1	116	7.614	179.84	-0.01	Immunoglobulin-like beta-sandwich
d1cida1	b.1.1.1	105	7.558	179.93	0.07	Immunoglobulin-like beta-sandwich
d1nezg_	b.1.1.1	122	7.472	177.97	-0.07	Immunoglobulin-like beta-sandwich
d1nfdb1	b.1.1.1	113	7.217	179.79	-0.05	Immunoglobulin-like beta-sandwich
d1fn4b1	b.1.1.1	116	7.202	179.86	0.3	Immunoglobulin-like beta-sandwich
d1kgcd1	b.1.1.1	112	7.126	180	0	Immunoglobulin-like beta-sandwich
d1dqta_	b.1.1.1	117	7.113	176.16	0.24	Immunoglobulin-like beta-sandwich
d1lp9e1	b.1.1.1	115	7.082	177.14	0.53	Immunoglobulin-like beta-sandwich
d2gj6d1	b.1.1.1	94	7.058	177.56	0.46	Immunoglobulin-like beta-sandwich
d1fo0a_	b.1.1.1	115	6.593	180	0	Immunoglobulin-like beta-sandwich
d1neua_	b.1.1.1	115	6.55	180	0	Immunoglobulin-like beta-sandwich
d1eaja_	b.1.1.1	124	6.446	180	0	Immunoglobulin-like beta-sandwich
d1hkfa_	b.1.1.1	108	6.419	178.62	0.24	Immunoglobulin-like beta-sandwich
d1h5ba_	b.1.1.1	113	6.3	179.85	0.2	Immunoglobulin-like beta-sandwich
d1smoa_	b.1.1.1	113	6.296	179.3	0.01	Immunoglobulin-like beta-sandwich
d1ogad1	b.1.1.1	115	6.229	180	0	Immunoglobulin-like beta-sandwich
d1sq2n_	b.1.1.1	112	6.15	179.79	-0.03	Immunoglobulin-like beta-sandwich
d1ymme1	b.1.1.1	119	5.97	179.11	0	Immunoglobulin-like beta-sandwich
d1ogae1	b.1.1.1	114	5.753	180	0	Immunoglobulin-like beta-sandwich
d1hnfa1	b.1.1.1	101	5.752	180	0	Immunoglobulin-like beta-sandwich
d1hxmb1	b.1.1.1	123	5.739	175.15	-0.16	Immunoglobulin-like beta-sandwich
d1npua_	b.1.1.1	116	5.529	179.66	-0.11	Immunoglobulin-like beta-sandwich
d1xeda_	b.1.1.1	111	5.498	179.83	-0.09	Immunoglobulin-like beta-sandwich
d1kxvc_	b.1.1.1	119	5.172	178.59	-0.09	Immunoglobulin-like beta-sandwich
d1ccza1	b.1.1.1	93	5.166	180	0	Immunoglobulin-like beta-sandwich
d1f97a1	b.1.1.1	102	4.95	180	0	Immunoglobulin-like beta-sandwich
d1qfoa_	b.1.1.1	115	4.461	179.03	0.31	Immunoglobulin-like beta-sandwich
d1rhfa1	b.1.1.1	91	4.367	179.05	0.07	Immunoglobulin-like beta-sandwich
d1dr9a1	b.1.1.1	105	4.203	180	0	Immunoglobulin-like beta-sandwich
d1pkoa_	b.1.1.1	124	4.102	177.49	-0.04	Immunoglobulin-like beta-sandwich
d1ncna_	b.1.1.1	110	4.054	179.33	-0.26	Immunoglobulin-like beta-sandwich
d1oaql_	b.1.1.1	110	4.007	166.89	1.37	Immunoglobulin-like beta-sandwich
d2nxyb1	b.1.1.1	97	3.873	179.68	0.02	Immunoglobulin-like beta-sandwich
d1mjul1	b.1.1.1	112	3.653	166	-6.52	Immunoglobulin-like beta-sandwich
d2g5ra1	b.1.1.1	114	3.475	178.65	-0.09	Immunoglobulin-like beta-sandwich
d2giya1	b.1.1.1	177	2.937	178.84	-0.28	Immunoglobulin-like beta-sandwich
d1jmaa_	b.1.1.1	259	1.574	166.39	8.19	Immunoglobulin-like beta-sandwich
d3frua1	b.1.1.2	91	10.426	178.81	-0.14	Immunoglobulin-like beta-sandwich
d1uvqa1	b.1.1.2	99	8.172	178.17	0.15	Immunoglobulin-like beta-sandwich
d1fp5a1	b.1.1.2	103	8.079	176.5	-0.21	Immunoglobulin-like beta-sandwich
d1l6xa1	b.1.1.2	105	8.077	178.73	0.15	Immunoglobulin-like beta-sandwich
d1hyrc1	b.1.1.2	94	8.052	178.35	0.07	Immunoglobulin-like beta-sandwich
d2h26a1	b.1.1.2	96	7.973	179.69	0.07	Immunoglobulin-like beta-sandwich
d1rzfl2	b.1.1.2	102	7.823	178.14	-0.21	Immunoglobulin-like beta-sandwich
d1k5na1	b.1.1.2	95	7.673	176.55	0.11	Immunoglobulin-like beta-sandwich
d2fbjh2	b.1.1.2	102	7.475	175.39	-0.45	Immunoglobulin-like beta-sandwich
d1mjul2	b.1.1.2	107	7.253	177.05	0.15	Immunoglobulin-like beta-sandwich
d1hdma1	b.1.1.2	103	7.065	177.46	-0.06	Immunoglobulin-like beta-sandwich
d1hdmb1	b.1.1.2	98	6.679	179.49	0.07	Immunoglobulin-like beta-sandwich
d1l6xa2	b.1.1.2	102	6.654	177.6	0.59	Immunoglobulin-like beta-sandwich
d1uvqb1	b.1.1.2	89	6.545	180	0	Immunoglobulin-like beta-sandwich
d1dn0b2	b.1.1.2	96	6.508	177.46	0.46	Immunoglobulin-like beta-sandwich
d1mjuh2	b.1.1.2	96	6.488	177.98	-0.03	Immunoglobulin-like beta-sandwich
d1hxmb2	b.1.1.2	107	6.318	178.07	0.67	Immunoglobulin-like beta-sandwich
d1pqza1	b.1.1.2	99	6.197	176.71	0.65	Immunoglobulin-like beta-sandwich
d1k5nb_	b.1.1.2	100	6.122	179.92	-0.19	Immunoglobulin-like beta-sandwich
d1ow0a1	b.1.1.2	101	6.058	176.73	0.42	Immunoglobulin-like beta-sandwich
d1fp5a2	b.1.1.2	105	6.004	178.4	0.35	Immunoglobulin-like beta-sandwich
d1hxma2	b.1.1.2	86	5.956	176.52	0.17	Immunoglobulin-like beta-sandwich
d1o0va1	b.1.1.2	104	5.342	179.97	-0.12	Immunoglobulin-like beta-sandwich
d1ogad2	b.1.1.2	84	4.515	175.5	0.8	Immunoglobulin-like beta-sandwich
d1ogae2	b.1.1.2	126	3.855	173.71	0.89	Immunoglobulin-like beta-sandwich
d2d9qb1	b.1.1.3	94	8.263	179.79	-0.2	Immunoglobulin-like beta-sandwich
d1vcaa1	b.1.1.3	109	7.091	179.62	-0.26	Immunoglobulin-like beta-sandwich
d1cida2	b.1.1.3	72	7.034	180	0	Immunoglobulin-like beta-sandwich
d1zxqa1	b.1.1.3	106	6.988	179.23	0.06	Immunoglobulin-like beta-sandwich
d1iama1	b.1.1.3	103	6.824	179.62	0.12	Immunoglobulin-like beta-sandwich
d1ccza2	b.1.1.3	78	6.813	179.62	-0.24	Immunoglobulin-like beta-sandwich
d1dr9a2	b.1.1.3	95	6.153	179.32	0.33	Immunoglobulin-like beta-sandwich
d2nxyb2	b.1.1.3	84	6.113	180	0	Immunoglobulin-like beta-sandwich
d1z7zi2	b.1.1.3	68	4.396	172.22	-2.91	Immunoglobulin-like beta-sandwich
d1gsma2	b.1.1.4	116	7.241	176.62	0.17	Immunoglobulin-like beta-sandwich
d2ifga1	b.1.1.4	92	6.75	176.27	0.3	Immunoglobulin-like beta-sandwich
d1pd6a_	b.1.1.4	94	6.722	180	0	Immunoglobulin-like beta-sandwich
d1iray3	b.1.1.4	107	6.662	179.64	-0.01	Immunoglobulin-like beta-sandwich
d1epfa1	b.1.1.4	97	6.61	179.89	-0.11	Immunoglobulin-like beta-sandwich
d1rhfa2	b.1.1.4	85	6.142	179.6	0.13	Immunoglobulin-like beta-sandwich
d2avga1	b.1.1.4	110	6.057	177.03	0.15	Immunoglobulin-like beta-sandwich
d1xaua_	b.1.1.4	104	6.02	177.65	0.43	Immunoglobulin-like beta-sandwich
d2c9aa1	b.1.1.4	96	5.921	176.66	-0.55	Immunoglobulin-like beta-sandwich
d1ev2e2	b.1.1.4	93	5.837	180	0	Immunoglobulin-like beta-sandwich
d1z7zi4	b.1.1.4	95	5.773	178.97	-0.26	Immunoglobulin-like beta-sandwich
d2fcba2	b.1.1.4	88	5.453	177.13	0.24	Immunoglobulin-like beta-sandwich
d1koaa1	b.1.1.4	97	5.402	179.66	0.07	Immunoglobulin-like beta-sandwich
d1fhga_	b.1.1.4	102	5.117	178.78	0.08	Immunoglobulin-like beta-sandwich
d1fltx_	b.1.1.4	95	5.071	179.43	-0.16	Immunoglobulin-like beta-sandwich
d1x44a1	b.1.1.4	90	5.023	177.93	-0.23	Immunoglobulin-like beta-sandwich
d1iama2	b.1.1.4	82	4.976	172.91	0.12	Immunoglobulin-like beta-sandwich
d1nkra1	b.1.1.4	96	4.726	176.17	0.39	Immunoglobulin-like beta-sandwich
d1f97a2	b.1.1.4	105	4.722	180	0	Immunoglobulin-like beta-sandwich
d1zxqa2	b.1.1.4	86	4.716	179.18	0.16	Immunoglobulin-like beta-sandwich
d1olza1	b.1.1.4	91	4.527	179.6	-0.36	Immunoglobulin-like beta-sandwich
d1olla1	b.1.1.4	95	4.486	180	0	Immunoglobulin-like beta-sandwich
d1gsma1	b.1.1.4	90	4.407	179.87	0.04	Immunoglobulin-like beta-sandwich
d1nkra2	b.1.1.4	99	4.339	175.28	0.48	Immunoglobulin-like beta-sandwich
d1epfa2	b.1.1.4	92	4.328	179.37	0.16	Immunoglobulin-like beta-sandwich
d1g1ca_	b.1.1.4	98	4.324	175.24	3.81	Immunoglobulin-like beta-sandwich
d1l6za2	b.1.1.4	96	4.308	178.69	-0.24	Immunoglobulin-like beta-sandwich
d1cs6a3	b.1.1.4	91	4.194	178.36	0.16	Immunoglobulin-like beta-sandwich
d1ncua_	b.1.1.4	98	4.147	173.27	-0.15	Immunoglobulin-like beta-sandwich
d1tiua_	b.1.1.4	89	4.062	179.48	0.26	Immunoglobulin-like beta-sandwich
d1biha3	b.1.1.4	97	4.041	178.91	0	Immunoglobulin-like beta-sandwich
d1xiwa_	b.1.1.4	91	4.019	178.47	0.4	Immunoglobulin-like beta-sandwich
d1wiua_	b.1.1.4	93	3.836	179.85	0.09	Immunoglobulin-like beta-sandwich
d1qz1a3	b.1.1.4	98	3.781	178.14	-0.15	Immunoglobulin-like beta-sandwich
d1ucta1	b.1.1.4	95	3.71	177.37	0.62	Immunoglobulin-like beta-sandwich
d1cs6a1	b.1.1.4	97	3.687	178.65	0.13	Immunoglobulin-like beta-sandwich
d1cs6a2	b.1.1.4	105	3.68	180	0	Immunoglobulin-like beta-sandwich
d1f2qa2	b.1.1.4	89	3.612	178.42	-0.76	Immunoglobulin-like beta-sandwich
d1f2qa1	b.1.1.4	78	3.551	179.81	0.23	Immunoglobulin-like beta-sandwich
d1ev2e1	b.1.1.4	101	3.493	176.66	4.51	Immunoglobulin-like beta-sandwich
d1biha4	b.1.1.4	89	3.478	173.88	3.95	Immunoglobulin-like beta-sandwich
d1gxea_	b.1.1.4	130	3.409	176.54	0.39	Immunoglobulin-like beta-sandwich
d2cqva1	b.1.1.4	101	3.327	177.91	-0.11	Immunoglobulin-like beta-sandwich
d1gl4b_	b.1.1.4	89	3.3	180	0	Immunoglobulin-like beta-sandwich
d1ugna1	b.1.1.4	96	3.272	178.7	-0.18	Immunoglobulin-like beta-sandwich
d1biha1	b.1.1.4	94	3.238	175.85	0.85	Immunoglobulin-like beta-sandwich
d1jbja1	b.1.1.4	86	3.224	179.54	0.32	Immunoglobulin-like beta-sandwich
d1cs6a4	b.1.1.4	89	3.187	176.7	0.33	Immunoglobulin-like beta-sandwich
d1he7a_	b.1.1.4	107	3.063	178.46	0.14	Immunoglobulin-like beta-sandwich
d1vcaa2	b.1.1.4	90	3.028	169.91	-4.56	Immunoglobulin-like beta-sandwich
d1f42a1	b.1.1.4	87	2.987	177.51	0.12	Immunoglobulin-like beta-sandwich
d1n26a1	b.1.1.4	93	2.922	138.97	3.16	Immunoglobulin-like beta-sandwich
d1iray1	b.1.1.4	101	2.844	171.48	-4.52	Immunoglobulin-like beta-sandwich
d1z7zi5	b.1.1.4	84	2.75	168.46	-0.18	Immunoglobulin-like beta-sandwich
d1biha2	b.1.1.4	111	2.708	163.89	4.73	Immunoglobulin-like beta-sandwich
d2fcba1	b.1.1.4	85	2.435	153.28	-0.85	Immunoglobulin-like beta-sandwich
d1xiwb_	b.1.1.4	66	2.396	179.1	10.17	Immunoglobulin-like beta-sandwich
d1wwca_	b.1.1.4	105	2.279	179.27	0.02	Immunoglobulin-like beta-sandwich
d1iray2	b.1.1.4	103	2.208	171.03	-7.2	Immunoglobulin-like beta-sandwich
d1e42a1	b.1.10.1	120	5.461	170.65	-3.04	Immunoglobulin-like beta-sandwich
d1kyfa1	b.1.10.1	133	5.18	179.96	0.02	Immunoglobulin-like beta-sandwich
d1gyva_	b.1.10.2	120	4.776	178.1	0.02	Immunoglobulin-like beta-sandwich
d1p4ua_	b.1.10.2	145	4.526	178.38	0.26	Immunoglobulin-like beta-sandwich
d1r4xa1	b.1.10.3	163	2.733	177.11	-0.37	Immunoglobulin-like beta-sandwich
d1ze3c1	b.1.11.1	121	4.876	175.01	1.18	Immunoglobulin-like beta-sandwich
d1p5va1	b.1.11.1	112	4.789	179.89	0	Immunoglobulin-like beta-sandwich
d2j2za1	b.1.11.1	124	4.758	179.58	0.24	Immunoglobulin-like beta-sandwich
d1rowa_	b.1.11.2	107	6.662	179.16	0.28	Immunoglobulin-like beta-sandwich
d1wica_	b.1.11.2	152	6.001	172.55	-2.81	Immunoglobulin-like beta-sandwich
d1grwa_	b.1.11.2	124	4.566	178.39	-0.56	Immunoglobulin-like beta-sandwich
d4kbpa1	b.1.12.1	112	5.968	179.68	-0.02	Immunoglobulin-like beta-sandwich
d1vzia1	b.1.13.1	88	5.578	176.9	0.19	Immunoglobulin-like beta-sandwich
d1dqia_	b.1.13.1	124	4.142	179.83	-1.13	Immunoglobulin-like beta-sandwich
d1cwva1	b.1.14.1	94	8.729	179.94	0.03	Immunoglobulin-like beta-sandwich
d1cwva2	b.1.14.1	96	6.119	178.87	0.17	Immunoglobulin-like beta-sandwich
d1f00i1	b.1.14.1	95	6.031	178.48	-0.05	Immunoglobulin-like beta-sandwich
d1cwva3	b.1.14.1	103	4.051	179.92	0.07	Immunoglobulin-like beta-sandwich
d1f00i2	b.1.14.1	89	3.19	123.62	-6.17	Immunoglobulin-like beta-sandwich
d1cwva4	b.1.14.1	91	2.983	170.63	-1.85	Immunoglobulin-like beta-sandwich
d1m1xa3	b.1.15.1	190	7.128	170.8	-2.97	Immunoglobulin-like beta-sandwich
d1m1xa2	b.1.15.1	139	6.549	180	-0.02	Immunoglobulin-like beta-sandwich
d1m1xa1	b.1.15.1	160	6.467	177.73	0.07	Immunoglobulin-like beta-sandwich
d1txvb1	b.1.15.1	135	5.659	177.08	-0.24	Immunoglobulin-like beta-sandwich
d1ifra_	b.1.16.1	113	4.879	179.14	0.07	Immunoglobulin-like beta-sandwich
d1l6pa_	b.1.17.1	121	5.814	179.62	-0.05	Immunoglobulin-like beta-sandwich
d1imhc1	b.1.18.1	101	5.708	180	0	Immunoglobulin-like beta-sandwich
d1p7hl1	b.1.18.1	103	5.153	178.97	0.04	Immunoglobulin-like beta-sandwich
d2cxka1	b.1.18.1	82	4.162	170.21	0.2	Immunoglobulin-like beta-sandwich
d1my7a_	b.1.18.1	107	3.912	177.58	0.12	Immunoglobulin-like beta-sandwich
d1ttua1	b.1.18.1	119	1.965	116.55	-9.43	Immunoglobulin-like beta-sandwich
d2brqa1	b.1.18.10	93	6.422	179.34	0.03	Immunoglobulin-like beta-sandwich
d2d7qa1	b.1.18.10	98	5.93	179.93	-0.1	Immunoglobulin-like beta-sandwich
d2d7ma1	b.1.18.10	102	5.77	179.58	-0.27	Immunoglobulin-like beta-sandwich
d1v05a_	b.1.18.10	96	5.685	179.85	0.13	Immunoglobulin-like beta-sandwich
d2d7na1	b.1.18.10	80	5.567	179.77	-0.26	Immunoglobulin-like beta-sandwich
d1qfha1	b.1.18.10	104	5.461	179.11	0.4	Immunoglobulin-like beta-sandwich
d2dlga1	b.1.18.10	89	5.428	177.35	-0.09	Immunoglobulin-like beta-sandwich
d2dmba1	b.1.18.10	111	5.106	180	0	Immunoglobulin-like beta-sandwich
d2d7pa1	b.1.18.10	99	4.34	179.64	-1.07	Immunoglobulin-like beta-sandwich
d2diba1	b.1.18.10	115	4.047	166.77	1.51	Immunoglobulin-like beta-sandwich
d1qfha2	b.1.18.10	108	3.005	179.09	1.09	Immunoglobulin-like beta-sandwich
d2dmca1	b.1.18.10	103	2.457	174.93	-0.3	Immunoglobulin-like beta-sandwich
d1g4ma2	b.1.18.11	185	6.619	179.49	-0.12	Immunoglobulin-like beta-sandwich
d1g4ma1	b.1.18.11	171	5.861	179.91	-0.07	Immunoglobulin-like beta-sandwich
d1cvra1	b.1.18.12	82	4.72	179.41	0.01	Immunoglobulin-like beta-sandwich
d1ehxa_	b.1.18.13	94	2.156	174.96	11.79	Immunoglobulin-like beta-sandwich
d1pbya3	b.1.18.14	78	5.626	180	0	Immunoglobulin-like beta-sandwich
d1jmxa3	b.1.18.14	82	4.54	179.49	0.33	Immunoglobulin-like beta-sandwich
d1pbya4	b.1.18.14	138	3.68	165.09	-5.51	Immunoglobulin-like beta-sandwich
d1h6ta1	b.1.18.15	81	5.325	173.61	-3.46	Immunoglobulin-like beta-sandwich
d1xl4a1	b.1.18.16	161	5.059	179.11	-0.44	Immunoglobulin-like beta-sandwich
d1p7ba1	b.1.18.16	142	3.897	179.84	-0.02	Immunoglobulin-like beta-sandwich
d1n9pa_	b.1.18.16	197	3.275	50.78	12.38	Immunoglobulin-like beta-sandwich
d1ix2a_	b.1.18.17	102	4.746	173.58	0.9	Immunoglobulin-like beta-sandwich
d1uadc_	b.1.18.18	92	4.596	179.09	-0.51	Immunoglobulin-like beta-sandwich
d1v8ha1	b.1.18.19	106	7.077	179.18	0.01	Immunoglobulin-like beta-sandwich
d1w8oa1	b.1.18.2	103	8.066	179.88	0.07	Immunoglobulin-like beta-sandwich
d1j0ha1	b.1.18.2	123	6.718	179	-0.11	Immunoglobulin-like beta-sandwich
d1ug9a2	b.1.18.2	89	6.629	179.15	0.07	Immunoglobulin-like beta-sandwich
d1qhoa1	b.1.18.2	81	6.563	177.73	-0.38	Immunoglobulin-like beta-sandwich
d1h3ga1	b.1.18.2	93	6.018	179.86	-0.07	Immunoglobulin-like beta-sandwich
d2bvya1	b.1.18.2	82	5.736	179.6	-0.09	Immunoglobulin-like beta-sandwich
d1ji1a1	b.1.18.2	122	5.376	177.01	-0.2	Immunoglobulin-like beta-sandwich
d1txka1	b.1.18.2	115	5.235	178.31	-0.11	Immunoglobulin-like beta-sandwich
d1k3ia1	b.1.18.2	102	5.205	178.46	-0.11	Immunoglobulin-like beta-sandwich
d2bema_	b.1.18.2	170	5.154	179.25	0.01	Immunoglobulin-like beta-sandwich
d1pama1	b.1.18.2	86	5.075	174.19	-0.1	Immunoglobulin-like beta-sandwich
d1edqa1	b.1.18.2	109	5.033	175.42	0	Immunoglobulin-like beta-sandwich
d1wzla1	b.1.18.2	120	4.745	175.69	-0.2	Immunoglobulin-like beta-sandwich
d1clca2	b.1.18.2	100	4.453	171.9	0.51	Immunoglobulin-like beta-sandwich
d1ut9a2	b.1.18.2	98	4.261	176.12	-0.06	Immunoglobulin-like beta-sandwich
d1eh9a1	b.1.18.2	90	4.051	180	-0.2	Immunoglobulin-like beta-sandwich
d2bhua1	b.1.18.2	97	3.218	156.24	-6.65	Immunoglobulin-like beta-sandwich
d1qbaa1	b.1.18.2	105	2.953	179.17	0.1	Immunoglobulin-like beta-sandwich
d1m7xa1	b.1.18.2	110	2.704	159.6	1.24	Immunoglobulin-like beta-sandwich
d1bf2a1	b.1.18.2	162	2.333	149.8	10.45	Immunoglobulin-like beta-sandwich
d1f1sa2	b.1.18.2	78	2.315	178.85	-0.8	Immunoglobulin-like beta-sandwich
d2b20a1	b.1.18.20	146	2.689	42.5	-5.81	Immunoglobulin-like beta-sandwich
d1llaa3	b.1.18.3	241	3.804	175.59	-0.58	Immunoglobulin-like beta-sandwich
d1hc3a3	b.1.18.3	244	3.438	43.73	11.12	Immunoglobulin-like beta-sandwich
d2alaa1	b.1.18.4	88	6.593	179.82	-0.01	Immunoglobulin-like beta-sandwich
d1okea1	b.1.18.4	97	5.294	177.56	0.09	Immunoglobulin-like beta-sandwich
d1svba1	b.1.18.4	93	4.881	177.71	-0.18	Immunoglobulin-like beta-sandwich
d1s6na_	b.1.18.4	115	4.158	178.56	0.8	Immunoglobulin-like beta-sandwich
d1im3d_	b.1.18.5	95	7.157	177.84	0.04	Immunoglobulin-like beta-sandwich
[truncated: 7,480 more rows]
