# Supplementary material for: Detecting internally symmetric protein structures
Source: BMC Bioinformatics. 2010 Jun 3;11:303. doi: 10.1186/1471-2105-11-303 (PMC2894822; doi:10.1186/1471-2105-11-303)
Supplement: Additional file 2 — all_folds. An Excel file that gives the number of domains with Z-score 8 or higher, with Z-score 10 or higher, and total number of domains in each of the 1081 SCOP Folds. [file 1471-2105-11-303-S2.XLS]

## Sheet: all folds
Scop Fold ID	Number of domains with Z-score >=8	Number of domains with Z-score >=10	Number of domains in the fold	Fold Name
b.1	33	2	369	Immunoglobulin-like beta-sandwich
c.1	268	223	322	TIM beta/alpha-barrel
d.58	58	16	302	Ferredoxin-like
a.4	1	0	280	DNA/RNA-binding 3-helical bundle
c.37	1	0	229	P-loop containing nucleoside triphosphate hydrolases
c.2	15	2	193	NAD(P)-binding Rossmann-fold domains
b.40	10	3	126	OB-fold
b.34	1	0	124	SH3-like barrel
c.23	0	0	124	Flavodoxin-like
g.3	0	0	122	Knottins (small inhibitors, toxins, lectins)
c.55	1	1	120	Ribonuclease H-like motif
d.15	0	0	117	beta-Grasp (ubiquitin-like)
c.47	0	0	108	Thioredoxin fold
a.118	51	45	94	alpha-alpha superhelix
c.66	1	0	94	S-adenosyl-L-methionine-dependent methyltransferases
b.82	13	13	82	Double-stranded beta-helix
b.55	0	0	72	PH domain-like barrel
c.69	1	0	69	alpha/beta-Hydrolases
a.60	3	1	67	SAM domain-like
c.3	0	0	67	FAD/NAD(P)-binding domain
a.24	33	16	65	Four-helical up-and-down bundle
d.108	2	1	64	Acyl-CoA N-acyltransferases (Nat)
g.39	0	0	62	Glucocorticoid receptor-like (DNA-binding domain)
c.26	0	0	60	Adenine nucleotide alpha hydrolase-like
c.67	0	0	60	PLP-dependent transferases
a.39	14	6	58	EF Hand-like
b.29	0	0	56	Concanavalin A-like lectins/glucanases
b.121	1	0	55	Nucleoplasmin-like/VP (viral coat and capsid proteins)
b.36	0	0	55	PDZ domain-like
g.37	0	0	53	C2H2 and C2HC zinc fingers
c.94	18	12	52	Periplasmic binding protein-like II
c.108	3	0	52	HAD-like
b.18	5	0	50	Galactose-binding domain-like
c.56	1	0	49	Phosphorylase/hydrolase-like
d.17	0	0	49	Cystatin-like
g.41	0	0	48	Rubredoxin-like
b.6	0	0	46	Cupredoxin-like
d.38	0	0	45	Thioesterase/thiol ester dehydrase-isomerase
d.144	0	0	44	Protein kinase-like (PK-like)
a.25	34	29	43	Ferritin-like
a.5	0	0	43	RuvA C-terminal domain-like
a.102	39	33	42	alpha/alpha toroid
b.42	41	39	41	beta-Trefoil
b.2	0	0	41	Common fold of diphtheria toxin/transcription factors/cytochrome f
a.7	23	11	40	Spectrin repeat-like
a.2	18	12	40	Long alpha-hairpin
c.52	1	0	40	Restriction endonuclease-like
a.1	0	0	40	Globin-like
b.47	0	0	40	Trypsin-like serine proteases
b.43	7	0	39	Reductase/isomerase/elongation factor common domain
f.23	4	1	39	Single transmembrane helix
d.129	0	0	38	TBP-like
b.71	1	0	37	Glycosyl hydrolase domain
d.3	0	0	36	Cysteine proteinases
d.169	0	0	36	C-type lectin-like
b.69	35	35	35	7-bladed beta-propeller
d.110	0	0	35	Profilin-like
a.3	0	0	35	Cytochrome c
d.14	0	0	34	Ribosomal protein S5 domain 2-like
d.81	0	0	33	FwdE/GAPDH domain-like
b.60	6	2	32	Lipocalins
d.32	10	3	31	Glyoxalase/Bleomycin resistance protein/Dihydroxybiphenyl dioxygenase
d.153	3	0	31	Ntn hydrolase-like
d.92	0	0	31	Zincin-like
c.36	1	0	30	Thiamin diphosphate-binding fold (THDP-binding)
c.72	1	0	30	Ribokinase-like
d.113	0	0	30	Nudix
b.80	27	27	29	Single-stranded right-handed beta-helix
a.26	15	9	28	4-helical cytokines
a.121	1	0	28	Tetracyclin repressor-like, C-terminal domain
b.30	1	0	28	Supersandwich
b.122	0	0	28	PUA domain-like
d.79	0	0	28	Bacillus chorismate mutase-like
a.45	0	0	28	Glutathione S-transferase (GST), C-terminal domain
c.14	0	0	28	ClpP/crotonase
d.142	0	0	28	ATP-grasp
b.68	27	27	27	6-bladed beta-propeller
b.45	1	1	27	Split barrel-like
c.68	0	0	27	Nucleotide-diphospho-sugar transferases
c.61	0	0	27	PRTase-like
g.18	0	0	27	Complement control module/SCR domain
e.3	0	0	27	beta-lactamase/transpeptidase-like
c.10	24	21	25	Leucine-rich repeat, LRR (right-handed beta-alpha superhelix)
a.29	14	8	25	Bromodomain-like
d.26	0	0	25	FKBP-like
a.35	0	0	25	lambda repressor-like DNA-binding domains
b.85	3	0	24	beta-clip
c.51	2	2	24	Anticodon-binding domain-like
c.95	1	1	24	Thiolase-like
d.104	0	0	23	Class II aaRS and biotin synthetases
d.131	20	16	22	DNA clamp
a.100	3	3	22	6-phosphogluconate dehydrogenase C-terminal domain-like
a.138	2	1	22	Multiheme cytochromes
e.8	0	0	22	DNA/RNA polymerases
c.124	0	0	22	NagB/RpiA/CoA transferase-like
b.7	0	0	22	C2 domain-like
d.157	12	8	21	Metallo-hydrolase/oxidoreductase
a.22	3	2	21	Histone-fold
d.37	0	0	21	CBS-domain
d.50	0	0	21	dsRBD-like
d.185	0	0	21	LuxS/MPP-like metallohydrolase
g.44	0	0	21	RING/U-box
d.93	0	0	21	SH2-like
c.46	0	0	21	Rhodanese/Cell cycle control phosphatase
f.4	19	18	20	Transmembrane beta-barrels
a.8	3	0	20	immunoglobulin/albumin-binding domain-like
d.52	1	0	20	Alpha-lytic protease prodomain-like
d.16	0	0	20	FAD-linked reductases, C-terminal domain
c.45	0	0	20	(Phosphotyrosine protein) phosphatases II
c.8	0	0	20	The "swivelling" beta/beta/alpha domain
c.31	0	0	20	DHS-like NAD/FAD-binding domain
d.41	0	0	20	alpha/beta-Hammerhead
b.35	0	0	20	GroES-like
d.68	4	4	19	IF3-like
d.51	0	0	19	Eukaryotic type KH-domain (KH-domain type I)
d.218	0	0	19	Nucleotidyltransferase
b.84	6	5	18	Barrel-sandwich hybrid
b.52	6	5	18	Double psi beta-barrel
c.6	2	0	18	7-stranded beta/alpha barrel
d.87	0	0	18	CO dehydrogenase flavoprotein C-domain-like
g.24	0	0	18	TNF receptor-like
d.211	15	14	17	beta-hairpin-alpha-hairpin repeat
b.61	9	4	17	Streptavidin-like
a.123	0	0	17	Nuclear receptor ligand-binding domain
d.20	0	0	17	UBC-like
a.74	0	0	17	Cyclin-like
b.3	0	0	17	Prealbumin-like
d.162	0	0	17	LDH C-terminal domain-like
b.81	12	12	16	Single-stranded left-handed beta-helix
c.92	9	6	16	Chelatase-like
d.159	4	1	16	Metallo-dependent phosphatases
c.97	2	1	16	Cytidine deaminase-like
f.1	2	1	16	Toxins membrane translocation domains
b.26	1	0	16	SMAD/FHA domain
d.122	1	0	16	ATPase domain of HSP90 chaperone/DNA topoisomerase II/histidine kinase
a.77	0	0	16	DEATH domain
d.54	0	0	16	Enolase N-terminal domain-like
d.109	0	0	16	Gelsolin-like
d.198	0	0	16	Secretion chaperone-like
d.166	0	0	16	ADP-ribosylation
a.104	0	0	16	Cytochrome P450
b.92	0	0	16	Composite domain of metallo-dependent hydrolases
b.38	0	0	16	Sm-like fold
c.93	12	11	15	Periplasmic binding protein-like I
b.50	10	9	15	Acid proteases
d.19	10	10	15	MHC antigen-recognition domain
b.49	2	2	15	Domain of alpha and beta subunits of F1 ATP synthase-like
c.30	0	0	15	PreATP-grasp domain
d.9	0	0	15	IL8-like
c.79	2	1	14	Tryptophan synthase beta subunit-like PLP-dependent enzymes
a.6	0	0	14	Putative DNA-binding domain
a.211	0	0	14	HD-domain/PDEase-like
c.71	0	0	14	Dihydrofolate reductase-like
c.58	0	0	14	Aminoacid dehydrogenase-like, N-terminal domain
g.7	0	0	14	Snake toxin-like
a.132	5	3	13	Heme oxygenase-like
a.137	2	0	13	Non-globular all-alpha subunits of globular proteins
c.78	1	1	13	ATC-like
c.62	0	0	13	vWA-like
d.96	0	0	13	T-fold
c.116	0	0	13	alpha/beta knot
g.9	0	0	13	Defensin-like
d.2	0	0	13	Lysozyme-like
d.95	0	0	13	Homing endonuclease-like
b.22	0	0	13	TNF-like
d.126	12	11	12	Pentein, beta/alpha-propeller
b.11	9	7	12	gamma-Crystallin-like
a.40	2	1	12	CH domain-like
c.87	1	0	12	UDP-Glycosyltransferase/glycogen phosphorylase
a.140	1	0	12	LEM/SAP HeH motif
a.28	0	0	12	Acyl carrier protein-like
b.72	0	0	12	WW domain-like
b.33	0	0	12	ISP domain
g.17	0	0	12	Cystine-knot cytokines
g.68	0	0	12	Kazal-type serine protease inhibitors
g.50	0	0	12	FYVE/PHD zinc finger
a.43	0	0	12	Ribbon-helix-helix
c.25	0	0	12	Ferredoxin reductase-like, C-terminal NADP-linked domain
a.47	11	9	11	STAT-like
d.80	7	6	11	Tautomerase/MIF
d.74	2	1	11	DCoH-like
b.44	1	0	11	Elongation factor/aminomethyltransferase common domain
e.6	0	0	11	Acyl-CoA dehydrogenase NM domain-like
c.43	0	0	11	CoA-dependent acyltransferases
c.120	0	0	11	PIN domain-like
d.145	0	0	11	FAD-binding domain
b.67	10	10	10	5-bladed beta-propeller
c.77	8	7	10	Isocitrate/Isopropylmalate dehydrogenase-like
a.30	6	4	10	ROP-like
a.128	5	2	10	Terpenoid synthases
c.80	4	3	10	SIS domain
d.21	2	2	10	Diaminopimelate epimerase-like
a.27	1	0	10	Anticodon-binding domain of a subclass of class I aminoacyl-tRNA synthetases
d.90	1	1	10	FMN-dependent nitroreductase-like
c.82	0	0	10	ALDH-like
d.136	0	0	10	Phospholipase D/nuclease
a.80	0	0	10	DNA polymerase III clamp loader subunits, C-terminal domain
a.96	0	0	10	DNA-glycosylase
c.81	6	4	9	Formate dehydrogenase/DMSO reductase, domains 1-3
d.151	6	5	9	DNase I-like
f.21	3	3	9	Heme-binding four-helical bundle
c.73	2	0	9	Carbamate kinase-like
a.21	0	0	9	HMG-box
d.165	0	0	9	Ribosome inactivating proteins (RIP)
d.265	0	0	9	Pseudouridine synthase
d.13	0	0	9	HIT-like
g.46	0	0	9	Metallothionein
c.76	0	0	9	Alkaline phosphatase-like
c.4	0	0	9	Nucleotide-binding domain
g.8	0	0	9	BPTI-like
c.60	0	0	9	Phosphoglycerate mutase-like
a.127	6	4	8	L-aspartase-like
a.38	3	1	8	HLH-like
b.15	2	0	8	HSP20-like chaperones
a.204	1	0	8	all-alpha NTP pyrophosphatases
c.114	0	0	8	DsrEFH-like
d.42	0	0	8	POZ domain
b.19	0	0	8	Viral protein domain
c.15	0	0	8	BRCT domain
d.82	0	0	8	N domain of copper amine oxidase-like
c.50	0	0	8	Macro domain-like
e.7	0	0	8	Carbohydrate phosphatase
c.41	0	0	8	Subtilisin-like
d.118	0	0	8	N-acetylmuramoyl-L-alanine amidase-like
c.57	0	0	8	Molybdenum cofactor biosynthesis proteins
d.127	7	7	7	Creatinase/aminopeptidase
b.77	5	4	7	beta-Prism I
a.87	2	0	7	DBL homology domain (DH-domain)
b.23	1	1	7	CUB-like
c.49	1	0	7	Pyruvate kinase C-terminal domain-like
d.67	1	0	7	RRF/tRNA synthetase additional domain-like
a.52	0	0	7	Bifunctional inhibitor/lipid-transfer protein/seed storage 2S albumin
d.128	0	0	7	Glutamine synthetase/guanido kinase
a.130	0	0	7	Chorismate mutase II
c.42	0	0	7	Arginase/deacetylase
c.59	0	0	7	MurD-like peptide ligases, peptide-binding domain
c.90	0	0	7	Tetrapyrrole methylase
a.93	0	0	7	Heme-dependent peroxidases
d.66	0	0	7	Alpha-L RNA-binding motif
d.89	0	0	7	Origin of replication-binding domain, RBD-like
d.4	0	0	7	His-Me finger endonucleases
d.124	0	0	7	Ribonuclease Rh-like
e.22	0	0	7	Dehydroquinate synthase-like
d.24	0	0	7	Pili subunits
d.163	0	0	7	DNA breaking-rejoining enzymes
a.64	0	0	7	Saposin-like
b.70	6	6	6	8-bladed beta-propeller
f.13	6	4	6	Family A G protein-coupled receptor-like
a.126	5	2	6	Serum albumin-like
d.161	4	3	6	ADC synthase
d.18	2	2	6	ssDNA-binding transcriptional regulator domain
f.17	2	0	6	Transmembrane helix hairpin
a.46	1	0	6	Methionine synthase domain-like
a.23	1	1	6	Open three-helical up-and-down bundle
e.23	1	1	6	Acetyl-CoA synthetase-like
a.48	0	0	6	N-cbl like
g.27	0	0	6	FnI-like domain
g.14	0	0	6	Kringle-like
b.113	0	0	6	N-terminal domain of MutM-like DNA repair proteins
a.69	0	0	6	Left-handed superhelix
c.48	0	0	6	TK C-terminal domain-like
c.33	0	0	6	Isochorismatase-like hydrolases
c.84	0	0	6	Phosphoglucomutase, first 3 domains
d.177	0	0	6	FAH
d.139	0	0	6	PurM C-terminal domain-like
a.91	0	0	6	Regulator of G-protein signaling, RGS
d.43	0	0	6	EF-Ts domain-like
c.44	0	0	6	Phosphotyrosine protein phosphatases I-like
d.230	0	0	6	Dodecin subunit-like
e.1	0	0	6	Serpins
b.24	0	0	6	Hyaluronate lyase-like, C-terminal domain
a.61	0	0	6	Retroviral matrix proteins
g.49	0	0	6	Cysteine-rich domain
f.33	0	0	6	Light-harvesting complex subunits
g.16	0	0	6	Trefoil/Plexin domain-like
a.159	0	0	6	Another 3-helical bundle
a.156	0	0	6	S13-like H2TH domain
c.65	0	0	6	Formyltransferase
c.7	0	0	6	PFL-like glycyl radical enzymes
a.11	0	0	6	Acyl-CoA binding protein-like
a.116	0	0	6	GTPase activation domain, GAP
c.13	0	0	6	SpoIIaa-like
a.194	0	0	6	L27 domain
g.12	0	0	6	LDL receptor-like module
d.240	5	4	5	Lesion bypass DNA polymerase (Y-family), little finger domain
b.66	5	5	5	4-bladed beta-propeller
d.133	5	5	5	Molybdenum cofactor-binding domain
b.86	4	3	5	Hedgehog/intein (Hint) domain
d.250	3	3	5	Folate-binding domain
a.79	1	0	5	NusB-like
a.34	1	0	5	Dimerisation interlock
b.108	1	1	5	Triple-stranded beta-helix
c.129	1	0	5	MoCo carrier protein-like
a.152	1	1	5	AhpD-like
b.58	0	0	5	PK beta-barrel domain-like
c.53	0	0	5	Resolvase-like
g.38	0	0	5	Zn2/Cys6 DNA-binding domain
d.167	0	0	5	Peptide deformylase
a.73	0	0	5	Retrovirus capsid protein, N-terminal core domain
b.62	0	0	5	Cyclophilin-like
d.224	0	0	5	SufE/NifU
c.24	0	0	5	Methylglyoxal synthase-like
a.133	0	0	5	Phospholipase A2, PLA2
d.115	0	0	5	YrdC/RibB
d.1	0	0	5	Microbial ribonucleases
d.227	0	0	5	OsmC-like
d.287	0	0	5	DNA methylase specificity domain
b.21	0	0	5	Virus attachment protein globular domain
b.64	0	0	5	Mannose 6-phosphate receptor domain
d.12	0	0	5	Ribosomal proteins S24e, L23 and L15e
d.189	0	0	5	PX domain
c.28	0	0	5	Cryptochrome/photolyase, N-terminal domain
a.144	0	0	5	PABP domain-like
d.31	0	0	5	Cdc48 domain 2-like
a.177	0	0	5	Sigma2 domain of RNA polymerase sigma factors
g.35	0	0	5	HIPIP (high potential iron protein)
b.46	0	0	5	FMT C-terminal domain-like
d.120	0	0	5	Cytochrome b5-like heme/steroid binding domain
d.75	0	0	5	MutS N-terminal domain-like
b.88	0	0	5	Mss4-like
d.10	0	0	5	DNA-binding domain
a.55	0	0	5	IHF-like DNA-binding proteins
a.238	4	4	4	BAR/IMD domain-like
d.160	3	3	4	Carbon-nitrogen hydrolase
d.60	3	1	4	Probable bacterial effector-binding domain
f.14	2	0	4	Voltage-gated potassium channels
b.129	2	1	4	Double-split beta-barrel
c.117	2	1	4	Amidase signature (AS) enzymes
b.12	2	1	4	Lipase/lipooxygenase domain (PLAT/LH2 domain)
c.34	1	0	4	Homo-oligomeric flavin-containing Cys decarboxylases, HFCD
a.246	1	0	4	Hyaluronidase domain-like
d.63	1	1	4	CYTH-like phosphatases
a.86	1	0	4	Di-copper centre-containing domain
d.61	1	0	4	LigT-like
c.119	1	0	4	DAK1/DegV-like
a.16	1	1	4	S15/NS1 RNA-binding domain
d.284	1	1	4	PurS-like
a.111	1	0	4	Acid phosphatase/Vanadium-dependent haloperoxidase
g.40	1	0	4	Retrovirus zinc finger-like domains
g.52	0	0	4	Inhibitor of apoptosis (IAP) repeat
b.8	0	0	4	TRAF domain-like
b.87	0	0	4	LexA/Signal peptidase
f.6	0	0	4	Leukocidin-like
c.98	0	0	4	MurF and HprK N-domain-like
a.10	0	0	4	Protozoan pheromone-like
a.71	0	0	4	ERP29 C domain-like
b.4	0	0	4	HSP40/DnaJ peptide-binding domain
a.182	0	0	4	GatB/YqeY motif
d.290	0	0	4	AF0104/ALDC/Ptd012-like
d.264	0	0	4	Prim-pol domain
d.111	0	0	4	PR-1-like
d.168	0	0	4	Succinate dehydrogenase/fumarate reductase flavoprotein, catalytic domain
c.109	0	0	4	PEP carboxykinase N-terminal domain
a.149	0	0	4	RNase III domain-like
d.65	0	0	4	Hedgehog/DD-peptidase
d.220	0	0	4	Metal cation-transporting ATPase, ATP-binding domain N
e.5	0	0	4	Heme-dependent catalase-like
d.194	0	0	4	CNF1/YfiH-like putative cysteine hydrolases
e.17	0	0	4	D-aminoacid aminotransferase-like PLP-dependent enzymes
d.141	0	0	4	Ribosomal protein L6
d.44	0	0	4	Fe,Mn superoxide dismutase (SOD), C-terminal domain
a.160	0	0	4	PAP/OAS1 substrate-binding domain
d.106	0	0	4	Sterol carrier protein, SCP
g.22	0	0	4	Serine protease inhibitors
a.99	0	0	4	Cryptochrome/photolyase FAD-binding domain
d.73	0	0	4	RuBisCO, small subunit
c.19	0	0	4	FabD/lysophospholipase-like
b.74	0	0	4	Carbonic anhydrase
b.51	0	0	4	ValRS/IleRS/LeuRS editing domain
d.5	0	0	4	RNase A-like
d.94	0	0	4	HPr-like
e.29	0	0	4	beta and beta-prime subunits of DNA dependent RNA-polymerase
a.20	0	0	4	PGBD-like
b.41	0	0	4	PRC-barrel domain
d.143	0	0	4	SAICAR synthase-like
d.112	0	0	4	Phoshotransferase/anion transport protein
c.18	0	0	4	Uracil-DNA glycosylase-like
c.91	0	0	4	PEP carboxykinase-like
d.303	0	0	4	BB1717-like
c.74	0	0	4	AraD-like aldolase/epimerase
a.103	3	2	3	Citrate synthase
b.169	3	1	3	MFPT repeat-like
c.135	3	3	3	NIF3 (NGG1p interacting factor 3)-like
f.19	3	3	3	Aquaporin-like
a.216	3	3	3	I/LWEQ domain
f.24	3	3	3	Cytochrome c oxidase subunit I-like
a.174	2	2	3	Double Clp-N motif
a.65	2	2	3	Annexin
d.258	2	2	3	Chorismate synthase, AroC
e.18	2	2	3	HydB/Nqo4-like
f.7	2	1	3	Lipovitellin-phosvitin complex; beta-sheet shell regions
a.42	2	1	3	SWIB/MDM2 domain
a.124	1	1	3	Phospholipase C/P1 nuclease
d.22	1	0	3	GFP-like
c.111	0	0	3	Activating enzymes of the ubiquitin-like proteins
d.308	0	0	3	THUMP domain
d.170	0	0	3	SRCR-like
b.17	0	0	3	PEBP-like
a.101	0	0	3	Uteroglobin-like
b.142	0	0	3	DNA-binding pseudobarrel domain
c.16	0	0	3	Lumazine synthase
g.23	0	0	3	TB module/8-cys domain
d.101	0	0	3	Ribonuclease PH domain 2-like
e.26	0	0	3	Prismane protein-like
c.103	0	0	3	MTH938-like
d.64	0	0	3	eIF1-like
b.57	0	0	3	Herpes virus serine proteinase, assemblin
c.70	0	0	3	Nucleoside hydrolase
d.212	0	0	3	TolA/TonB C-terminal domain
b.137	0	0	3	Rof/RNase P subunit-like
d.137	0	0	3	Monooxygenase (hydroxylase) regulatory protein
a.36	0	0	3	Signal peptide-binding domain
d.105	0	0	3	Subdomain of clathrin and coatomer appendage domain
c.122	0	0	3	L-sulfolactate dehydrogenase-like
c.17	0	0	3	Caspase-like
d.116	0	0	3	YbaK/ProRS associated domain
d.86	0	0	3	eIF4e-like
b.56	0	0	3	Transcription factor IIA (TFIIA), beta-barrel domain
c.12	0	0	3	Ribosomal proteins L15p and L18e
d.40	0	0	3	CI-2 family of serine protease inhibitors
d.130	0	0	3	S-adenosylmethionine synthetase
d.298	0	0	3	RelE-like
d.269	0	0	3	BtrG-like
d.223	0	0	3	Polo-box domain
b.100	0	0	3	Sortase
d.83	0	0	3	Aha1/BPI domain-like
g.19	0	0	3	Crisp domain-like
a.32	0	0	3	Transcription factor IIA (TFIIA), alpha-helical domain
g.10	0	0	3	Hairpin loop containing domain-like
d.85	0	0	3	RNA bacteriophage capsid protein
b.53	0	0	3	Ribosomal protein L25-like
d.254	0	0	3	Nucleocapsid protein dimerization domain
d.6	0	0	3	Prion-like
g.32	0	0	3	GLA-domain
b.103	0	0	3	MoeA N-terminal region -like
a.173	0	0	3	Poly A polymerase C-terminal region-like
g.2	0	0	3	Toxic hairpin
c.9	0	0	3	Barstar-like
b.76	0	0	3	open-sided beta-meander
d.201	0	0	3	SRP19
d.117	0	0	3	Thymidylate synthase/dCMP hydroxymethylase
e.50	0	0	3	AF1104-like
d.322	0	0	3	PHP14-like
a.268	0	0	3	PTPA-like
d.150	0	0	3	4-phosphopantetheinyl transferase
c.27	0	0	3	Nucleoside phosphorylase/phosphoribosyltransferase catalytic domain
d.171	0	0	3	Fibrinogen C-terminal domain-like
a.56	0	0	3	CO dehydrogenase ISP C-domain like
a.266	0	0	3	Indolic compounds 2,3-dioxygenase-like
b.125	0	0	3	Prokaryotic lipoproteins and lipoprotein localization factors
d.326	0	0	3	XisI-like
a.158	0	0	3	F-box domain
a.115	0	0	3	A virus capsid protein alpha-helical domain
d.107	0	0	3	Mog1p/PsbP-like
c.5	0	0	3	MurCD N-terminal domain
a.243	0	0	3	Type III secretion system domain
a.264	0	0	3	Duffy binding domain-like
b.105	0	0	3	Penicillin-binding protein associated domain
d.273	0	0	3	YjbQ-like
b.131	0	0	3	SPOC domain-like
g.85	0	0	3	HIT/MYND zinc finger-like
b.106	0	0	3	Phage tail proteins
e.24	0	0	3	Ribosomal protein L1
g.66	0	0	3	CCCH zinc finger
c.83	0	0	3	Aconitase iron-sulfur domain
d.310	0	0	3	VC0467-like
d.184	0	0	3	Non-globular alpha+beta subunits of globular proteins
c.123	0	0	3	CoA-transferase family III (CaiB/BaiF)
d.217	0	0	3	SAND domain-like
a.66	0	0	3	Transducin (alpha subunit), insertion domain
d.193	0	0	3	Hsp33 domain
e.10	0	0	3	Prokaryotic type I DNA topoisomerase
b.118	0	0	3	FAS1 domain
f.36	2	1	2	Neurotransmitter-gated ion-channel transmembrane pore
f.38	2	2	2	MFS general substrate transporter
d.190	2	2	2	Chorismate lyase-like
a.250	2	1	2	IpaD-like
f.5	2	2	2	Outer membrane efflux proteins (OEP)
b.63	2	2	2	Oncogene products
d.23	2	1	2	Tubby C-terminal domain-like
c.113	2	2	2	HemD-like
d.156	2	1	2	S-adenosylmethionine decarboxylase
f.25	2	2	2	Cytochrome c oxidase subunit III-like
d.219	2	0	2	PP2C-like
a.63	2	0	2	Apolipophorin-III
b.78	2	1	2	beta-Prism II
a.213	2	2	2	DinB/YfiT-like putative metalloenzymes
a.139	2	2	2	Type I dockerin domain
d.252	1	1	2	CheC-like
b.83	1	0	2	Triple beta-spiral
b.109	1	1	2	beta-hairpin stack
c.136	1	0	2	Toprim domain
a.252	1	0	2	Mediator hinge subcomplex-like
f.37	1	1	2	ABC transporter transmembrane region
a.13	1	1	2	RAP domain-like
a.129	1	0	2	GroEL equatorial domain-like
a.231	1	1	2	EspA/CesA-like
a.142	1	1	2	PTS-regulatory domain, PRD
f.26	1	1	2	Bacterial photosystem II reaction centre, L and M subunits
a.207	1	0	2	Formin homology 2 domain (FH2 domain)
a.119	1	0	2	Lipoxigenase
c.32	1	0	2	Tubulin nucleotide-binding domain-like
d.283	1	0	2	Putative modulator of DNA gyrase, PmbA/TldD
e.62	1	1	2	Heme iron utilization protein-like
d.154	1	0	2	DmpA/ArgJ-like
g.31	0	0	2	Invertebrate chitin-binding proteins
d.77	0	0	2	Ribosomal protein L5
d.11	0	0	2	Penicillin-binding protein 2x (pbp-2x), c-terminal domain
b.39	0	0	2	Ribosomal protein L14
c.85	0	0	2	FucI/AraA N-terminal and middle domains
b.31	0	0	2	EV matrix protein
d.7	0	0	2	LysM domain
e.19	0	0	2	HydA/Nqo6-like
f.8	0	0	2	Aerolisin/ETX pore-forming domain
d.294	0	0	2	EndoU-like
g.4	0	0	2	PMP inhibitors
a.113	0	0	2	DNA repair protein MutS, domain III
d.285	0	0	2	DNA-binding domain of intron-encoded endonucleases
a.189	0	0	2	XPC-binding domain
d.229	0	0	2	MesJ substrate recognition domain-like
d.210	0	0	2	Argininosuccinate synthetase, C-terminal domain
a.75	0	0	2	Ribosomal protein S7
a.83	0	0	2	Guanido kinase N-terminal domain
d.241	0	0	2	Ribosome binding domain-like
a.146	0	0	2	Telomeric repeat binding factor (TRF) dimerisation domain
a.240	0	0	2	BSD domain-like
b.97	0	0	2	Cytolysin/lectin
c.121	0	0	2	Ribose/Galactose isomerase RpiB/AlsB
d.179	0	0	2	Substrate-binding domain of HMG-CoA reductase
b.65	0	0	2	triple barrel
d.323	0	0	2	Phage tail protein-like
e.37	0	0	2	Siroheme synthase middle domains-like
a.89	0	0	2	Methyl-coenzyme M reductase alpha and beta chain C-terminal domain
c.101	0	0	2	Undecaprenyl diphosphate synthase
g.20	0	0	2	Blood coagulation inhibitor (disintegrin)
c.143	0	0	2	CofD-like
d.103	0	0	2	CytB endotoxin-like
g.54	0	0	2	DnaJ/Hsp40 cysteine-rich domain
g.80	0	0	2	AN1-like Zinc finger
b.139	0	0	2	Surface presentation of antigens (SPOA)
c.89	0	0	2	Phosphofructokinase
a.155	0	0	2	H-NS histone-like proteins
a.110	0	0	2	Aldehyde ferredoxin oxidoreductase, C-terminal domains
d.296	0	0	2	YktB/PF0168-like
c.22	0	0	2	Ribosomal protein L4
c.86	0	0	2	Phosphoglycerate kinase
f.32	0	0	2	a domain/subunit of cytochrome bc1 complex (Ubiquinol-cytochrome c reductase)
g.5	0	0	2	Midkine
d.208	0	0	2	MTH1598-like
d.48	0	0	2	Anti-LPS factor/recA domain
c.107	0	0	2	DHH phosphoesterases
d.49	0	0	2	Signal recognition particle alu RNA binding heterodimer, SRP9/14
b.148	0	0	2	Coronavirus RNA-binding domain
a.41	0	0	2	Domain of poly(ADP-ribose) polymerase
b.163	0	0	2	Pseudo beta-prism
b.37	0	0	2	N-terminal domains of the minor coat protein g3p
a.260	0	0	2	Rhabdovirus nucleoprotein-like
b.93	0	0	2	Epsilon subunit of F1F0-ATP synthase N-terminal domain
d.146	0	0	2	Uridine diphospho-N-Acetylenolpyruvylglucosamine reductase, MurB, C-terminal domain
d.206	0	0	2	YggU-like
a.143	0	0	2	RPB6/omega subunit-like
d.25	0	0	2	Mitochondrial glycoprotein MAM33-like
e.38	0	0	2	Release factor
d.300	0	0	2	Kinetochore globular domain-like
c.100	0	0	2	Thiamin pyrophosphokinase, catalytic domain
c.39	0	0	2	Nicotinate mononucleotide:5,6-dimethylbenzimidazole phosphoribosyltransferase (CobT)
d.47	0	0	2	Ribosomal L11/L12e N-terminal domain
d.88	0	0	2	SRF-like
e.43	0	0	2	Subunits of heterodimeric actin filament capping protein Capz
c.88	0	0	2	Glutaminase/Asparaginase
c.104	0	0	2	YjeF N-terminal domain-like
d.225	0	0	2	Multidrug efflux transporter AcrB TolC docking domain; DN and DC subdomains
c.106	0	0	2	SurE-like
g.45	0	0	2	ArfGap/RecO-like zinc finger
b.110	0	0	2	Cloacin translocation domain
f.28	0	0	2	Non-heme 11 kDa protein of cytochrome bc1 complex (Ubiquinol-cytochrome c reductase)
d.202	0	0	2	Transcription factor NusA, N-terminal domain
d.233	0	0	2	Inhibitor of vertebrate lysozyme, Ivy
d.45	0	0	2	ClpS-like
a.186	0	0	2	KaiA/RbsU domain
d.173	0	0	2	Methionine synthase activation domain-like
d.243	0	0	2	Colicin D/E5 nuclease domain
e.28	0	0	2	Reovirus inner layer core protein p3
d.134	0	0	2	Sulfite reductase hemoprotein (SiRHP), domains 2 and 4
a.172	0	0	2	Helical scaffold and wing domains of SecA
a.223	0	0	2	Triger factor/SurA peptide-binding domain-like
a.9	0	0	2	Peripheral subunit-binding domain of 2-oxo acid dehydrogenase complex
d.148	0	0	2	Hect, E3 ligase catalytic domain
a.76	0	0	2	Iron-dependent repressor protein, dimerization domain
e.25	0	0	2	Sec1/munc18-like (SM) proteins
a.37	0	0	2	A DNA-binding domain in eukaryotic transcription factors
f.35	0	0	2	Multidrug efflux transporter AcrB transmembrane domain
e.60	0	0	2	Thermophilic metalloprotease-like
a.14	0	0	2	VHP, Villin headpiece domain
d.76	0	0	2	GYF domain
g.83	0	0	2	Tim10-like
d.286	0	0	2	TrkA C-terminal domain-like
b.107	0	0	2	Urease metallochaperone UreE, N-terminal domain
d.181	0	0	2	Insert subdomain of RNA polymerase alpha subunit
g.81	0	0	2	HSP33 redox switch-like
a.153	0	0	2	Nuclear receptor coactivator interlocking domain
a.31	0	0	2	Dimerization-anchoring domain of cAMP-dependent PK regulatory subunit
d.248	0	0	2	Coproporphyrinogen III oxidase
a.19	0	0	2	Fertilization protein
d.55	0	0	2	Ribosomal protein L22
g.51	0	0	2	Zn-binding domains of ADDBP
d.59	0	0	2	Ribosomal protein L30p/L7e
b.124	0	0	2	HesB-like domain
a.98	0	0	2	R1 subunit of ribonucleotide reductase, N-terminal domain
c.110	0	0	2	DTD-like
d.306	0	0	2	YefM-like
d.174	0	0	2	Nitric oxide (NO) synthase oxygenase domain
b.153	0	0	2	PheT/TilS domain
c.134	0	0	2	LmbE-like
f.27	0	0	2	14 kDa protein of cytochrome bc1 complex (Ubiquinol-cytochrome c reductase)
d.321	0	0	2	STIV B116-like
d.316	0	0	2	MK0786-like
a.184	0	0	2	TorD-like
g.69	0	0	2	Plant proteinase inhibitors
f.10	0	0	2	Viral glycoprotein, central and dimerisation domains
d.268	0	0	2	ParB/Sulfiredoxin
c.131	0	0	2	Peptidyl-tRNA hydrolase II
d.325	0	0	2	L28p-like
e.63	0	0	2	E2F-DP heterodimerization region
d.56	0	0	2	GroEL-intermediate domain like
f.51	0	0	2	Rhomboid-like
g.28	0	0	2	Thyroglobulin type-1 domain
d.176	0	0	2	Oxidoreductase molybdopterin-binding domain
a.97	0	0	2	An anticodon-binding domain of class I aminoacyl-tRNA synthetases
d.140	0	0	2	Ribosomal protein S8
b.104	0	0	2	P-domain of calnexin/calreticulin
d.278	0	0	2	Ligand-binding domain in the NO signalling and Golgi transport
e.11	0	0	2	Type II DNA topoisomerase
d.175	0	0	2	Penicillin binding protein dimerisation domain
b.160	0	0	2	L,D-transpeptidase catalytic domain-like
b.91	0	0	2	E2 regulatory, transactivation domain
e.13	0	0	2	DNA primase core
a.190	0	0	2	Flavivirus capsid protein C
g.13	0	0	2	Crambin-like
e.52	0	0	2	NAD kinase
e.39	0	0	2	YebC-like
d.100	0	0	2	L9 N-domain-like
d.235	0	0	2	FYSH domain
g.53	0	0	2	TAZ domain
d.178	0	0	2	Aromatic aminoacid monoxygenases, catalytic and oligomerization domains
a.108	0	0	2	Ribosomal protein L7/12, oligomerisation (N-terminal) domain
a.176	0	0	2	Cysteine alpha-hairpin motif
a.85	0	0	2	Hemocyanin, N-terminal domain
a.192	1	1	1	N-terminal domain of adenylylcyclase associated protein, CAP
f.45	1	1	1	Calcium ATPase, transmembrane domain M
d.98	1	0	1	beta-lactamase-inhibitor protein, BLIP
a.191	1	1	1	Methenyltetrahydrofolate cyclohydrolase-like
b.166	1	1	1	MAL13P1.257-like
a.185	1	1	1	Gametocyte protein Pfg27
d.311	1	0	1	ImmE5-like
d.270	1	1	1	2-isopropylmalate synthase LeuA, allosteric (dimerisation) domain
a.227	1	1	1	ERO1-like
b.159	1	0	1	Allene oxide cyclase-like
f.40	1	0	1	V-type ATP synthase subunit C
f.42	1	1	1	Mitochondrial carrier
b.14	1	0	1	Calpain large subunit, middle domain (domain III)
e.57	1	0	1	Vacuolar ATP synthase subunit C
f.43	1	1	1	Chlorophyll a-b binding protein
a.175	1	1	1	Orange carotenoid protein, N-terminal domain
a.244	1	1	1	EF2947-like
c.145	1	1	1	NadA-like
f.22	1	1	1	ABC transporter involved in vitamin B12 uptake, BtuC
a.245	1	0	1	EB1 dimerisation domain-like
f.18	1	0	1	F1F0 ATP synthase subunit A
d.152	1	1	1	Aldehyde ferredoxin oxidoreductase, N-terminal domain
b.161	1	1	1	PTSIIA/GutA-like
d.215	1	1	1	Smc hinge domain
a.131	1	0	1	Peridinin-chlorophyll protein
d.57	1	0	1	DNA damage-inducible protein DinI
b.132	1	0	1	Supernatant protein factor (SPF), C-terminal domain
a.215	1	1	1	A middle domain of Talin 1
e.32	1	1	1	Phase 1 flagellin
d.313	1	1	1	Antiparallel beta/alpha barrel (PT-barrel)
d.251	1	1	1	Hypothetical protein YwqG
f.44	1	1	1	Ammonium transporter
a.114	1	1	1	Interferon-induced guanylate-binding protein 1 (GBP1), C-terminal domain
a.208	1	1	1	Citrobacter dihydroxyacetone kinase extra ATP-binding domain
b.9	1	0	1	Neurophysin II
f.41	1	1	1	Preprotein translocase SecY subunit
a.230	1	0	1	YugE-like
f.20	1	1	1	Clc chloride channel
b.89	1	0	1	Cyanovirin-N
c.115	1	0	1	Hypothetical protein MTH777 (MT0777)
d.182	0	0	1	Baseplate structural protein gp11
g.72	0	0	1	SBT domain
c.96	0	0	1	Fe-only hydrogenase
e.59	0	0	1	FdhE-like
d.247	0	0	1	Chromosomal protein MC1
d.274	0	0	1	Hypothetical protein PF0899
d.276	0	0	1	Hypothetical protein yfbM
b.162	0	0	1	At5g01610-like
d.337	0	0	1	AF2331-like
a.254	0	0	1	PA2201 C-terminal domain-like
b.48	0	0	1	mu transposase, C-terminal domain
a.232	0	0	1	RNA-binding protein She2p
a.241	0	0	1	TraM-like
d.292	0	0	1	DNA mismatch repair protein MutL
d.314	0	0	1	PUG domain-like
a.262	0	0	1	PriB N-terminal domain-like
d.149	0	0	1	Nitrile hydratase alpha chain
a.62	0	0	1	Hepatitis B viral capsid (hbcag)
a.154	0	0	1	Variable surface antigen VlsE
g.48	0	0	1	Ada DNA repair protein, N-terminal domain (N-Ada 10)
a.178	0	0	1	Soluble domain of poliovirus core protein 3a
d.291	0	0	1	YehU-like
e.34	0	0	1	NSP3 homodimer
b.149	0	0	1	Beta-galactosidase LacA, domain 3
a.150	0	0	1	Anti-sigma factor AsiA
c.142	0	0	1	Nqo1 FMN-binding domain-like
a.170	0	0	1	BRCA2 helical domain
a.68	0	0	1	Wiscott-Aldrich syndrome protein, WASP, C-terminal domain
c.133	0	0	1	Ribose transport protein RbsD
a.263	0	0	1	DNA terminal protein
d.207	0	0	1	Thymidylate synthase-complementing protein Thy1
d.266	0	0	1	Hypothetical protein MTH677
d.84	0	0	1	Subtilisin inhibitor
b.75	0	0	1	Bacteriochlorophyll A protein
a.169	0	0	1	BEACH domain
d.271	0	0	1	HSP90 C-terminal domain
g.63	0	0	1	Mollusk pheromone
d.277	0	0	1	Bacillus phage protein
d.320	0	0	1	YojJ-like
d.262	0	0	1	NinB
b.96	0	0	1	Nicotinic receptor ligand binding domain-like
a.57	0	0	1	Protein HNS-dependent expression A; HdeA
b.135	0	0	1	Superantigen (mitogen) Ypm
e.47	0	0	1	39 kda initiator binding protein, IBP39, C-terminal domains
a.78	0	0	1	Fatty acid responsive transcription factor FadR, C-terminal domain
d.187	0	0	1	Photosystem I subunit PsaD
d.281	0	0	1	Hemolytic lectin CEL-III, C-terminal domain
d.71	0	0	1	Cell division protein MinE topological specificity domain
a.157	0	0	1	Skp1 dimerisation domain-like
d.288	0	0	1	GTF2I-like repeat
a.237	0	0	1	DNA polymerase III theta subunit-like
a.18	0	0	1	T4 endonuclease V
c.140	0	0	1	Hypothetical protein TT1679
d.327	0	0	1	DeoB insert domain-like
b.5	0	0	1	alpha-Amylase inhibitor tendamistat
a.270	0	0	1	Hermes dimerisation domain
d.244	0	0	1	Cell division protein ZapA-like
d.315	0	0	1	TRCF domain-like
c.40	0	0	1	Methylesterase CheB, C-terminal domain
a.265	0	0	1	Fic-like
a.81	0	0	1	N-terminal domain of DnaB helicase
g.73	0	0	1	CCHHC domain
b.114	0	0	1	N-utilization substance G protein NusG, insert domain
d.334	0	0	1	IlvD/EDD N-terminal domain-like
b.141	0	0	1	Bacterial fluorinating enzyme, C-terminal domain
e.42	0	0	1	L-A virus major coat protein
d.121	0	0	1	DNA topoisomerase I domain
b.151	0	0	1	CsrA-like
a.134	0	0	1	Fungal elicitin
a.151	0	0	1	Glutamyl tRNA-reductase dimerization domain
a.256	0	0	1	RUN domain-like
e.61	0	0	1	ImpE-like
d.242	0	0	1	Obg GTP-binding protein C-terminal domain
f.50	0	0	1	Connexin43
a.59	0	0	1	PAH2 domain
d.328	0	0	1	CorA soluble domain-like
d.226	0	0	1	GIY-YIG endonuclease
a.162	0	0	1	Pre-protein crosslinking domain of SecA
a.258	0	0	1	PG0816-like
a.203	0	0	1	Putative anticodon-binding domain of alanyl-tRNA synthetase (AlaRS)
d.333	0	0	1	UbiD C-terminal domain-like
e.27	0	0	1	Upper collar protein gp10 (connector protein)
c.20	0	0	1	Initiation factor IF2/eIF5b, domain 3
d.335	0	0	1	L,D-transpeptidase pre-catalytic domain-like
d.39	0	0	1	DLC
d.35	0	0	1	Heme-binding protein A (HasA)
g.29	0	0	1	Type X cellulose binding domain, CBDX
a.259	0	0	1	YidB-like
e.49	0	0	1	Recombination protein RecR
a.145	0	0	1	Flagellar transcriptional activator FlhD
d.330	0	0	1	ERH-like
d.340	0	0	1	CofE-like
b.28	0	0	1	Baculovirus p35 protein
f.29	0	0	1	Photosystem I subunits PsaA/PsaB
a.255	0	0	1	Rv1873-like
d.280	0	0	1	Sulfolobus fructose-1,6-bisphosphatase-like
c.138	0	0	1	Indigoidine synthase A-like
g.60	0	0	1	Amb V allergen
g.59	0	0	1	Zinc-binding domain of translation initiation factor 2 beta
d.272	0	0	1	Dystroglycan, domain 2
g.55	0	0	1	Cellulose docking domain, dockering
c.105	0	0	1	2,3-Bisphosphoglycerate-independent phosphoglycerate mutase, substrate-binding domain
a.54	0	0	1	Domain of early E2A DNA-binding protein, ADDBP
d.282	0	0	1	SSo0622-like
c.125	0	0	1	Creatininase
b.143	0	0	1	NAC domain
g.34	0	0	1	HIV-1 VPU cytoplasmic domain
g.62	0	0	1	Cysteine-rich DNA binding domain, (DM domain)
e.53	0	0	1	QueA-like
c.130	0	0	1	Alpha-2,3/8-sialyltransferase CstII
d.317	0	0	1	YkuJ-like
d.256	0	0	1	Ta1353-like
d.188	0	0	1	Prokaryotic ribosomal protein L17
a.51	0	0	1	Cytochrome c oxidase subunit h
d.255	0	0	1	Tombusvirus P19 core protein, VP19
a.224	0	0	1	Glycolipid transfer protein, GLTP
a.141	0	0	1	Frizzled cysteine-rich domain
g.87	0	0	1	Viral leader polypeptide zinc finger
g.65	0	0	1	Notch domain
a.236	0	0	1	DNA primase DnaG, C-terminal domain
a.218	0	0	1	YgfY-like
d.28	0	0	1	Ribosomal protein S19
b.146	0	0	1	Ctag/Cox11
b.94	0	0	1	Olfactory marker protein
f.48	0	0	1	OmpH-like
d.29	0	0	1	Ribosomal protein L31e
d.91	0	0	1	N-terminal domain of eukaryotic peptide chain release factor subunit 1, ERF1
c.38	0	0	1	PTS IIb component
d.253	0	0	1	Hypothetical protein YoaG
d.338	0	0	1	Oxysterol-binding protein-like
a.248	0	0	1	SP0561-like
d.275	0	0	1	Hut operon positive regulatory protein HutP
f.11	0	0	1	Anthrax protective antigen
b.32	0	0	1	gp9
b.126	0	0	1	Adsorption protein p2
e.41	0	0	1	Adenylylcyclase toxin (the edema factor)
b.16	0	0	1	Ecotin, trypsin inhibitor
d.332	0	0	1	RGC domain-like
a.185	0	0	1	N-terminal domain of bifunctional PutA protein
d.183	0	0	1	Major capsid protein gp5
a.109	0	0	1	Class II MHC-associated invariant chain ectoplasmic trimerization domain
f.31	0	0	1	Photosystem I reaction center subunit XI, PsaL
g.36	0	0	1	Ferredoxin thioredoxin reductase (FTR), catalytic beta chain
b.120	0	0	1	Tp47 lipoprotein, N-terminal domain
c.144	0	0	1	RibA-like
d.234	0	0	1	Proguanylin
c.148	0	0	1	ComB-like
d.299	0	0	1	Ns1 effector domain-like
a.58	0	0	1	Chemotaxis receptor methyltransferase CheR, N-terminal domain
b.140	0	0	1	Replicase NSP9
c.141	0	0	1	Glycerate kinase I
g.88	0	0	1	Intrinsically disordered proteins
b.167	0	0	1	FimD N-terminal domain-like
f.47	0	0	1	VP4 membrane interaction domain
a.88	0	0	1	LigA subunit of an aromatic-ring-opening dioxygenase LigAB
a.120	0	0	1	gene 59 helicase assembly protein
b.90	0	0	1	Head-binding domain of phage P22 tailspike protein
a.180	0	0	1	N-terminal, cytoplasmic domain of anti-sigmaE factor RseA
a.12	0	0	1	Kix domain of CBP (creb binding protein)
g.30	0	0	1	Carboxypeptidase inhibitor
d.102	0	0	1	Regulatory factor Nef
d.279	0	0	1	YggX-like
a.228	0	0	1	GDNF receptor-like
d.231	0	0	1	Receptor-binding domain of short tail fibre protein gp12
a.257	0	0	1	SipA N-terminal domain-like
b.130	0	0	1	Heat shock protein 70kD (HSP70), peptide-binding domain
g.67	0	0	1	Zinc finger domain of DNA polymerase-alpha
g.25	0	0	1	Heparin-binding domain from vascular endothelial growth factor
a.222	0	0	1	VPS9 domain
e.40	0	0	1	Cullin homology domain
b.144	0	0	1	Trimeric adhesin
a.72	0	0	1	Functional domain of the splicing factor Prp18
a.205	0	0	1	Hsp90 co-chaperone CDC37
a.209	0	0	1	ADP-ribosylglycohydrolase
a.161	0	0	1	beta-catenin-interacting protein ICAT
a.188	0	0	1	PWI domain
g.21	0	0	1	Methylamine dehydrogenase, L chain
e.51	0	0	1	Urocanase
e.58	0	0	1	Viral ssDNA binding protein
d.186	0	0	1	Head-to-tail joining protein W, gpW
f.39	0	0	1	Multidrug resistance efflux transporter EmrE
a.226	0	0	1	Her-1
c.112	0	0	1	Glycerol-3-phosphate (1)-acyltransferase
a.179	0	0	1	Replisome organizer (g39p helicase loader/inhibitor protein)
a.253	0	0	1	AF0941-like
d.261	0	0	1	Hypothetical protein PH1602
b.145	0	0	1	AXH domain
a.233	0	0	1	YfbU-like
a.251	0	0	1	Phage replication organizer domain
b.157	0	0	1	Hcp1-like
a.84	0	0	1	Scaffolding protein gpD of bacteriophage procapsid
a.220	0	0	1	Hypothetical protein At3g22680
d.27	0	0	1	Ribosomal protein S16
f.9	0	0	1	Perfringolysin
a.15	0	0	1	TAF(II)230 TBP-binding fragment
f.49	0	0	1	Proton glutamate symport protein
g.26	0	0	1	Antifungal protein (AGAFP)
g.70	0	0	1	Necrosis inducing protein 1, NIP1
d.309	0	0	1	AMMECR1-like
d.319	0	0	1	TTHA1528-like
b.138	0	0	1	Hydrophobin II, HfbII
d.78	0	0	1	RPB5-like RNA polymerase subunit
d.33	0	0	1	Bacterial protein-export protein SecB
b.59	0	0	1	XRCC4, N-terminal domain
g.58	0	0	1	Pheromone ER-23
e.45	0	0	1	Antivirulence factor
g.64	0	0	1	Somatomedin B domain
a.198	0	0	1	YcfC-like
b.20	0	0	1	ENV polyprotein, receptor-binding domain
g.43	0	0	1	B-box zinc-binding domain
c.146	0	0	1	YgbK-like
a.49	0	0	1	C-terminal domain of B transposition protein
b.116	0	0	1	Viral chemokine binding protein m3
a.33	0	0	1	Ectatomin subunits
b.102	0	0	1	Methuselah ectodomain
c.64	0	0	1	Pyruvate-ferredoxin oxidoreductase, PFOR, domain III
g.5	0	0	1	TSP-1 type 1 repeat
e.15	0	0	1	Eukaryotic DNA topoisomerase I, N-terminal DNA-binding fragment
f.16	0	0	1	Gated mechanosensitive channel
a.181	0	0	1	Antibiotic binding domain of TipA-like multidrug resistance regulators
b.95	0	0	1	Ganglioside M2 (gm2) activator
c.54	0	0	1	IIA domain of mannose transporter, IIA-Man
d.99	0	0	1	Ribosomal protein L9 C-domain
d.164	0	0	1	SMAD MH1 domain
g.86	0	0	1	Coronavirus NSP10-like
d.197	0	0	1	Protein-L-isoaspartyl O-methyltransferase, C-terminal domain
b.112	0	0	1	C-terminal domain of mollusc hemocyanin
b.147	0	0	1	BTV NS2-like ssRNA-binding domain
a.202	0	0	1	Superantigen MAM
c.21	0	0	1	Ribosomal protein L13
d.324	0	0	1	DUSP-like
a.199	0	0	1	YgfB-like
d.295	0	0	1	TFB5-like
a.70	0	0	1	N-terminal domain of the delta subunit of the F1F0-ATP synthase
d.263	0	0	1	Hypothetical protein Yml108w
c.126	0	0	1	DNA polymerase III psi subunit
d.260	0	0	1	Suppressor of Fused, N-terminal domain
d.257	0	0	1	Hypothetical protein TM0160
a.183	0	0	1	Nop domain
d.216	0	0	1	Rotavirus NSP2 fragment, N-terminal domain
e.12	0	0	1	DNA topoisomerase IV, alpha subunit
d.200	0	0	1	Integrin beta tail domain
d.297	0	0	1	WGR domain-like
d.341	0	0	1	Peptidoglycan deacetylase N-terminal noncatalytic region
a.163	0	0	1	Crustacean CHH/MIH/GIH neurohormone
d.236	0	0	1	DNA-binding protein Tfx
a.249	0	0	1	YfmB-like
g.61	0	0	1	Apical membrane antigen 1
a.135	0	0	1	Tetraspanin
f.12	0	0	1	Head and neck region of the ectodomain of NDV fusion glycoprotein
e.48	0	0	1	Major capsid protein VP5
a.210	0	0	1	Eukaryotic initiation factor 4f subunit eIF4g, eIF4e-binding domain
d.336	0	0	1	YbiA-like
a.53	0	0	1	p53 tetramerization domain
c.132	0	0	1	Bacterial fluorinating enzyme, N-terminal domain
d.123	0	0	1	Sporulation response regulatory protein Spo0B
g.42	0	0	1	Ribosomal protein L36
b.128	0	0	1	Hypothetical protein YojF
c.99	0	0	1	Dipeptide transport protein
d.302	0	0	1	Coronavirus NSP8-like
d.245	0	0	1	NSFL1 (p97 ATPase) cofactor p47, SEP domain
g.74	0	0	1	Sec-C motif
b.134	0	0	1	Unnamed hypothetical protein
f.34	0	0	1	Mechanosensitive channel protein MscS (YggB), transmembrane region
b.136	0	0	1	Stringent starvation protein B, SspB
d.249	0	0	1	Hypothetical protein Ta1206
c.127	0	0	1	F420-dependent methylenetetrahydromethanopterin dehydrogenase (MTD)
d.8	0	0	1	Urease, gamma-subunit
g.77	0	0	1	Resistin
d.70	0	0	1	Yeast killer toxins
b.98	0	0	1	Leukotriene A4 hydrolase N-terminal domain
d.232	0	0	1	Mago nashi protein
d.259	0	0	1	Hypothetical protein HI1480
a.166	0	0	1	RuBisCo LSMT C-terminal, substrate-binding domain
g.76	0	0	1	Hormone receptor domain
a.269	0	0	1	FtsH protease domain-like
b.155	0	0	1	L21p-like
d.97	0	0	1	Cell cycle regulatory proteins
d.301	0	0	1	L35p-like
a.214	0	0	1	NblA-like
d.228	0	0	1	Replication modulator SeqA, C-terminal DNA-binding domain
e.54	0	0	1	CbiD-like
a.239	0	0	1	ChaB-like
b.117	0	0	1	Obg-fold
a.261	0	0	1	GUN4-like
e.2	0	0	1	Replication terminator protein (Tus)
b.133	0	0	1	Dextranase, N-terminal domain
b.115	0	0	1	Calcium-mediated lectin
b.73	0	0	1	Head domain of nucleotide exchange factor GrpE
a.148	0	0	1	Arp2/3 complex 21 kDa subunit ARPC3
b.165	0	0	1	MOSC N-terminal domain-like
a.147	0	0	1	Bcr-Abl oncoprotein oligomerization domain
a.50	0	0	1	Anaphylotoxins (complement system)
d.125	0	0	1	Ornithine decarboxylase C-terminal domain
d.329	0	0	1	PF0523-like
g.82	0	0	1	Expressed protein At2g23090/F21P24.15	(syn.	UDP-sugar	hydrolase),	C-terminal	domain'
b.123	0	0	1	Hypothetical protein TM1070
d.305	0	0	1	NAP-like
a.193	0	0	1	GRIP domain
b.152	0	0	1	Flagellar hook protein flgE
b.158	0	0	1	BH3618-like
a.168	0	0	1	SopE-like GEF domain
c.147	0	0	1	CAC2185-like
g.71	0	0	1	Mini-collagen I, C-terminal domain
b.156	0	0	1	Atu1913-like
d.147	0	0	1	Methenyltetrahydromethanopterin cyclohydrolase
a.200	0	0	1	Hypothetical protein MTH393
d.180	0	0	1	Conserved core of transcriptional regulatory protein vp16
d.318	0	0	1	SARS receptor-binding domain-like
g.11	0	0	1	Neurotoxin III (ATX III)
a.247	0	0	1	YoaC-like
a.206	0	0	1	P40 nucleoprotein
e.46	0	0	1	Virulence-associated V antigen
b.154	0	0	1	HPA-like
d.307	0	0	1	Nqo5-like
b.150	0	0	1	Putative glucosidase YicI, C-terminal domain
d.238	0	0	1	Hypothetical protein TM0875
d.312	0	0	1	TM1622-like
d.289	0	0	1	WWE domain
d.34	0	0	1	DNA-binding domain of Mlu1-box binding protein MBP1
d.339	0	0	1	ORC1-binding domain
d.304	0	0	1	TTHA1013-like
d.213	0	0	1	VSV matrix protein
a.196	0	0	1	Invasion protein A (SipA) , C-terminal actin binding domain
a.212	0	0	1	KRAB domain (Kruppel-associated box)
a.234	0	0	1	Hypothetical protein MPN330
b.127	0	0	1	Baseplate structural protein gp8
b.101	0	0	1	Ribonuclease domain of colicin E3
d.267	0	0	1	Hypothetical protein SAV1430
d.199	0	0	1	MotA C-terminal domain-like
a.171	0	0	1	BRCA2 tower domain
e.56	0	0	1	YaeB-like
d.222	0	0	1	YbaB-like
d.331	0	0	1	NE0471 N-terminal domain-like
a.267	0	0	1	Topoisomerase V catalytic domain-like
d.114	0	0	1	5-nucleotidase
d.237	0	0	1	Hypothetical protein YjiA, C-terminal domain
d.62	0	0	1	Pepsin inhibitor-3
f.45	0	0	1	Mitochondrial ATP synthase coupling factor 6
d.209	0	0	1	LCCL domain
d.204	0	0	1	Ribosome binding protein Y (YfiA homologue)
a.90	0	0	1	Transcription factor STAT-4 N-domain
f.15	0	0	1	Small-conductance potassium channel
a.187	0	0	1	HAND domain of the nucleosome remodeling ATPase ISWI
a.242	0	0	1	Dcp2 domain-like
a.165	0	0	1	Myosin phosphatase inhibitor 17kDa protein, CPI-17
d.246	0	0	1	mRNA decapping enzyme DcpS N-terminal domain
d.192	0	0	1	YlxR-like
d.214	0	0	1	Hypothetical protein MTH1880
g.75	0	0	1	TSP type-3 repeat
a.117	0	0	1	Ras GEF
g.84	0	0	1	Cysteine zipper
d.293	0	0	1	Phosphoprotein M1, C-terminal domain
d.196	0	0	1	Outer capsid protein sigma 3
b.111	0	0	1	Small protein B (SmpB)
d.172	0	0	1	gp120 core
b.54	0	0	1	Core binding factor beta, CBF
a.95	0	0	1	Influenza virus matrix protein M1
d.221	0	0	1	Nuclease A inhibitor (NuiA)
a.225	0	0	1	Hypothetical protein MG354
d.205	0	0	1	GTP cyclohydrolase I feedback regulatory protein, GFRP
g.33	0	0	1	Cholecystokinin A receptor, N-domain
d.53	0	0	1	Ribosomal protein S3 C-terminal domain
b.168	0	0	1	HisI-like
a.217	0	0	1	Surp module (SWAP domain)
f.46	0	0	1	HlyD-like secretion proteins
a.136	0	0	1	Repressor of bacterial conjugation FinO
a.235	0	0	1	ATP-dependent DNA ligase DNA-binding domain
d.195	0	0	1	YopH tyrosine phosphatase N-terminal domain
d.36	0	0	1	Chalcone isomerase
a.229	0	0	1	Hypothetical protein YqbG
d.72	0	0	1	Cyanase C-terminal domain
d.203	0	0	1	DsrC, the gamma subunit of dissimilatory sulfite reductase
d.239	0	0	1	GCM domain
e.55	0	0	1	Rap/Ran-GAP
a.219	0	0	1	Hypothetical protein YhaI
b.25	0	0	1	Osmotin, thaumatin-like protein
c.118	0	0	1	GckA/TtuD-like
d.30	0	0	1	Allophycocyanin linker chain (domain)
b.164	0	0	1	SARS ORF9b-like
c.102	0	0	1	Cell-division inhibitor MinC, N-terminal domain
b.27	0	0	1	Soluble secreted chemokine inhibitor, VCCI
a.164	0	0	1	C-terminal domain of DFF45/ICAD (DFF-C domain)
g.79	0	0	1	WRKY DNA-binding domain
a.94	0	0	1	Ribosomal protein L19 (L19e)
a.195	0	0	1	YutG-like
a.221	0	0	1	Lissencephaly-1 protein (Lis-1, PAF-AH alpha) N-terminal domain
g.47	0	0	1	Zinc domain conserved in yeast copper-regulated transcription factors
e.44	0	0	1	2-methylcitrate dehydratase PrpD
f.30	0	0	1	Photosystem I reaction center subunit X, PsaK
c.128	0	0	1	DNA polymerase III chi subunit
a.92	0	0	1	Carbamoyl phosphate synthetase, large subunit connection domain
d.135	0	0	1	The spindle assembly checkpoint protein mad2
