# Supplementary material for: Detecting internally symmetric protein structures
Source: BMC Bioinformatics. 2010 Jun 3;11:303. doi: 10.1186/1471-2105-11-303 (PMC2894822; doi:10.1186/1471-2105-11-303)
Supplement: Additional file 3 — SymDGangstaData. An Excel file that contains 8 sheets in addition to a cover sheet. Each of these 8 sheets is for a fold in Table 1 of Guerler et al. [5]. Each sheet gives FSAR (the fraction of sequentially aligned residues) from GANGSTA+, Z-score from SymD, and the ASTRAL domain name for each domain of the fold. It also gives the scatter plot between the two symmetry measures and the correlation coefficient between them. [file 1471-2105-11-303-S3.XLS]

## Sheet: Cover
Comparison of Symmetry Detection Programs SymD and Gangsta
Table 1 from Guerler et. al. includes a count of the number of domains considered to be symmetric from 8 SCOP folds of the ASTRAL40 dataset. For each set of domains in these folds we have plotted their Fraction of Sequential Aligned Residues (FSAR) versus SymD Zscore.

## Sheet: ferredoxin-like
FSAR	Zscore	Domain
0.969697	8.437	d1fe0a_
0.967742	6	d1nm2a2
0.955882	7.614	d1ffgb_
0.955556	7.302	d1f60b_
0.952381	8.413	d1q5ya_
0.948718	9.077	d1ygya3
0.94382	6.127	d1gh8a_
0.941176	9.282	d1u8sa2
0.938776	8.239	d1j27a_
0.926829	8.291	d2bj7a2
0.921053	8.081	d2f1fa1
0.916667	7.843	d1cc8a_
0.916667	9.464	d1fvqa_
0.911765	10.035	d1cpza_
0.909091	7.795	d1h6kx_
0.909091	8.872	d1utaa_
0.907216	11.04	d1oy8a1
0.901408	8.895	d1vi7a2
0.895522	7.475	d2cvea2
0.891892	11.337	d1nh8a2
0.888889	9.39	d1osda_
0.883721	9.476	d1u8sa1
0.883117	7.984	d2cfxa2
0.878788	8.392	d1sj1a_
0.876712	9.117	d1mwya_
0.876712	6.85	d1kn6a_
0.870588	11.536	d1o51a_
0.867647	4.702	d1h3da2
0.865169	5.874	d2cqba1
0.861111	8.587	d1aw0a_
0.860335	20.555	d1s99a_
0.857143	5.333	d1itpa_
0.853659	6.199	d1fxla1
0.849315	7.256	d1y7pa2
0.84375	6.472	d1sb6a_		Correlation Coefficient
0.841584	9.818	d1y0ha_		0.455754
0.84058	6.457	d2f06a2
0.829787	6.844	d2cpha1
0.827586	12.872	d1r3na2
0.827586	6.461	d1ulra_
0.826923	7.557	d1oy8a2
0.826667	6.519	d2ghpa2
0.825	8.968	d1kqka_
0.825	6.434	d1aopa2
0.824742	8.162	d1loua_
0.821918	7.211	d1uj6a2
0.821429	9.195	d1lq9a_
0.820513	8.557	d1z2la2
0.820513	7.125	d1no8a_
0.816092	8.564	d1r8ha_
0.813953	5.344	d2cg4a2
0.813187	6.966	d2j0wa2
0.811765	8.955	d2bopa_
0.811594	7.761	d1o8ba2
0.810127	7.464	d1l3ka2
0.809524	5.293	d1q8la_
0.808081	9.578	d2cz4a1
0.806818	7.396	d1tdja2
0.803922	9.212	d1ukua_
0.803922	9.97	d2q43a2
0.8	5.249	d1i1ga2
0.8	5.82	d2cq0a1
0.797872	9.349	d1ysja2
0.797468	3.323	d2bz2a1
0.796117	9.996	d1nzaa_
0.795699	8.631	d2ewha1
0.795455	5.599	d2u1aa_
0.795455	5.886	d1gxua_
0.793478	6.244	d1oo0b_
0.792453	10.594	d1naqa_
0.790698	2.753	d2cpja1
0.790123	20.106	d1t0tv_
0.790123	4.08	d2fgca1
0.788732	3.786	d1scjb_
0.787879	7.37	d1zhva2
0.785047	9.473	d1oy8a3
0.78481	5.003	d1n0ua4
0.783505	6.51	d1phza1
0.781818	7.392	d1r7ia1
0.781609	7.679	d1rwua_
0.779221	7.641	d1h98a_
0.778947	7.124	d2hmfa3
0.778761	10.004	d1cg2a2
0.778761	7.074	d1vgya2
0.777778	6.31	d2cqga1
0.77551	10.45	d1gnka_
0.775	7.152	d1cvja1
0.771084	5.316	d2cyya2
0.769231	6.133	d2cdqa2
0.767677	5.229	d1whwa_
0.765432	4.581	d1wwha1
0.764706	7.241	d1eara2
0.762887	7.995	d1oy8a4
0.7625	6.182	d2ghpa3
0.761905	6.977	d1l3ka1
0.759494	3.95	d1kp6a_
0.757282	5.497	d1tuva_
0.753247	5.499	d1wdta5
0.752941	6.328	d1fxla2
0.752688	5.799	d1x5ua1
0.75	5.874	d2j0wa3
0.75	4.305	d2cqha1
0.75	7.297	d2hiqa1
0.747664	8.147	d1vmba_
0.747253	6.295	d1nu4a_
0.747126	7.192	d2iboa1
0.746667	8.315	d2cdqa3
0.746269	5.867	d2hmfa2
0.744444	7.105	d1x5sa1
0.744186	5.75	d2f1fa2
0.742857	5.646	d1vqsa_
0.742268	4.569	d1urra_
0.741935	6.522	d1zvpa2
0.741573	6.014	d2ahob3
0.741573	6.192	d1cvja2
0.740741	8.181	d1fnoa3
0.73913	4.552	d1pg5b1
0.736842	5.948	d1x4aa1
0.735294	6.588	d1gmua2
0.732673	8.043	d2oaua2
0.731183	6.188	d2cq3a1
0.729167	4.531	d1wdta4
0.729167	5.993	d1x4ga1
0.729167	3.728	d1fjca_
0.727273	5.767	d2adca2
0.726027	4.499	d2dgxa1
0.72549	6.991	d1iuja_
0.72549	7.364	d2cpxa1
0.72549	26.253	d2cb2a1
0.72449	6.037	d1lfwa2
0.722222	5.847	d2cqia1
0.72093	6.12	d1u0sa_
0.72	6.5	d2msta_
0.714286	5.38	d1apsa_
0.7125	7.163	d1zpva1
0.707547	5.137	d1tuwa_
0.707071	5.253	d2dita1
0.706897	10.18	d1vfja_
0.704082	1.503	d1wf2a_
0.703704	4.992	d1sc6a3
0.703297	4.8	d1uw4a_
0.702703	7.75	d1in0a2
0.701923	4.148	d1wi8a_
0.701923	3.917	d1p1ta_
0.700855	6.547	d1hw8a1
0.697917	3.176	d1lxna_
0.694737	7.729	d1kwma2
0.693069	9.1	d1sqea_
0.692308	7.409	d2a10a1
0.692308	1.078	d1weya_
0.688679	6.416	d1tr0a_
0.685714	6.037	d1mlaa2
0.682353	8.136	d1hfel2
0.681818	4.598	d1wf0a_
0.681319	1.565	d1vk8a_
0.677083	4.568	d2disa1
0.676768	5.871	d2fzcb1
0.674419	4.379	d2cpda1
0.673913	7.516	d1jqga2
0.673684	4.235	d1x4ca1
0.673267	3.787	d1fj7a_
0.673077	3.769	d1o0pa_
0.671429	5.97	d1qupa2
0.666667	5.623	d1q8ka2
0.666667	4.257	d1wi6a1
0.666667	8.732	d1xera_
0.666667	5.577	d2cpza1
0.666667	6.713	d1t95a3
0.660377	6.154	d1tz0a_
0.66	2.397	d1whva_
0.65873	6.217	d2d69a2
0.658537	3.411	d1zpwx1
0.653061	5.116	d1mwqa_
0.653061	4.445	d1yqha1
0.652632	5.833	d1ufwa_
0.652174	7.828	d2fiua1
0.651685	4.141	d1x4da1
0.647727	3.823	d2cq1a1
0.639175	5.175	d1whya_
0.636364	2.178	d1x4fa1
0.630631	1.655	d1whxa_
0.629032	5.557	d1q79a3
0.621359	4.063	d2cqda1
0.617284	6.27	d1iqza_
0.616279	6.126	d2cqpa1
0.612245	4.404	d1x4ha1
0.611111	3.458	d1sjra_
0.610687	8.771	d1ykwa2
0.609195	2.402	d1wj9a1
0.606061	9.697	d1ivza_
0.604167	2.832	d1koha2
0.60274	5.792	d2ghpa1
0.6	5.775	d2cpfa1
0.596491	1.799	d1n0ua5
0.595506	4.651	d2cpia1
0.594059	2.961	d1x5oa1
0.594059	4.757	d2cq4a1
0.592308	4.738	d2fyxa1
0.592	6.076	d5ruba2
0.591837	5.704	d1j5ej_
0.591837	4.299	d1jmta_
0.587719	3.319	d2f9da1
0.587156	3.133	d2adca1
0.584615	3.295	d2f5ga1
0.576923	3.213	d1wg5a_
0.574257	3.442	d1lxja_
0.571429	6.316	d1b3ta_
0.569231	4.34	d2a6oa1
0.566667	1.975	d1ueka2
0.566038	3.949	d7fd1a_
0.565217	6.127	d2f06a1
0.564356	4.767	d1wj9a2
0.564103	7.884	d1vlen2
0.5625	6.075	d1x7va_
0.561798	7.504	d1q8ba_
0.560606	7.159	d1nxia_
0.55914	7.877	d1wvfa1
0.558559	5.234	d1rjja_
0.557692	3.246	d1wexa_
0.556818	4.158	d1in0a1
0.555556	2.702	d1u2fa_
0.555556	4.347	d1w25a3
0.554455	4.069	d1m1ha2
0.554455	5.556	d2cpea1
0.554455	5.291	d2cq2a1
0.550633	3.967	d1f3va_
0.549296	3.374	d1x0pa1
0.54902	4.179	d2gmha3
0.543689	3.442	d2cpya1
0.542857	2.64	d1qd1a2
0.541667	4.634	d1mlia_
0.540541	11.413	d1ftra2
0.537815	1.521	d1oj4a2
0.5375	5.989	d2hhpa3
0.537383	4.424	d1h0hb_
0.535088	2.702	d1yrxa1
0.533333	1.925	d1tdja3
0.531915	4.862	d1ayea2
0.530973	2.591	d1owxa_
0.529915	9.812	d2c42a5
0.524476	5.388	d1ekra_
0.522648	7.859	d1qlta1
0.516393	6.601	d1kqfb1
0.515152	1.257	d1zvpa1
0.514286	5.734	d1wdda2
0.508982	5.162	d1nwaa_
0.506329	2.619	d1f9ya_
0.506024	7.281	d1feha3
0.5	6.107	d1ftra1
0.5	6.379	d1zh5a2
0.487395	5.161	d1nz8a_
0.485294	4.503	d2byca1
0.483871	2.924	d1s7ia_
0.483516	7.923	d1w1oa1
0.482143	3.576	d1wela1
0.481203	1.833	d1h72c2
0.479452	4.702	d1k0va_
0.476793	2.629	d1f0xa1
0.470588	5.025	d2u2fa_
0.467532	3.337	d2fug91
0.460177	5.585	d2p8ia1
0.452555	4.103	d1kkha2
0.449704	3.797	d1kvka2
0.447761	4.657	d1k47a2
0.446927	4.335	d1qd1a1
0.446043	0.848	d1u6fa1
0.444444	2.522	d1r89a3
0.444444	3.017	d1x4ea1
0.437908	4.636	d2dyaa1
0.436548	3.992	d1fi4a2
0.435374	13.292	d2iiza1
0.427136	3.663	d1wc3a_
0.426573	2.707	d1gpja3
0.42623	1.985	d1regx_
0.423077	8.334	d1jjcb4
0.421053	5.429	d1azsa_
0.412698	3.208	d1azsb_
0.411765	4.788	d1s4ea2
0.408602	9.84	d2ftra1
0.397661	3.608	d1wuua2
0.395722	3.378	d1mg7a2
0.371585	3.097	d1piea2
0.37037	2.793	d1pbua_
0.369942	3.105	d1h7wa5
0.365079	2.16	d1fvga_
0.351852	4.31	d1i19a1
0.341137	14.257	d2gvka1
0.340426	2.666	d1fx2a_
0.328671	0.951	d2fug34
0.320856	3.037	d1hbnb2
0.318352	1.987	d1hbna2
0.301676	1.374	d1t1ea2
0.296128	2.019	d2d3qa1
0.263158	2.691	d1hbnc_
0.261745	1.548	d1jnrb_
0.237721	2.179	d1y5ib1
0	9.051	d1jb0c_

## Sheet: immunoglobulin-like beta-sandwi
FSAR	Zscore	Domain
0.7875	5.634	d1b4ra_
0.747253	10.426	d3frua1
0.723404	6.28	d1x5aa1
0.699029	4.051	d1cwva3
0.707547	6.988	d1zxqa1
0.609524	2.279	d1wwca_
0.666667	3.18	d2omyb1
0.697248	7.876	d1g0da2
0.803922	5.772	d1n26a2
0.731707	5.736	d2bvya1
0.534653	5.752	d1hnfa1
0.593496	6.273	d1wgoa_
0.669903	3.333	d2hfta2
0.826087	9.833	d1tdqa2
0.345679	2.333	d1bf2a1
0.732673	6.058	d1ow0a1
0.651685	3.3	d1gl4b_
0.691589	6.524	d1cd9b1
0.822222	8.342	d1fnha1
0.730435	6.229	d1ogad1
0.651685	3.19	d1f00i2
0.765957	6.722	d1pd6a_
0.678899	6.913	d1va9a1
0.612903	4.142	d1dqia_
0.717391	6.917	d1kmta_
0.631579	2.883	d1osya_
0.623762	3.327	d2cqva1
0.673077	7.135	d1bpva_
0.64	6.241	d1i1ra1
0.370629	2.689	d2b20a1
0.634146	4.976	d1iama2
0.776596	7.695	d2dn7a1
0.616667	5.461	d1e42a1
0.79646	6.3	d1h5ba_
0.614173	3.855	d1ogae2
0.634146	6.718	d1j0ha1		Correlation Coefficient
0.523077	3.409	d1gxea_		0.548873
0.384181	2.937	d2giya1
0.573913	4.047	d2diba1
0.642202	5.998	d1uc6a_
0.607477	3.912	d1my7a_
0.470588	5.154	d2bema_
0.774194	7.127	d1owwa_
0.634146	4.102	d1pkoa_
0.645161	4.566	d1grwa_
0.62037	5.838	d1j48a_
0.669725	6.451	d1eerb1
0.743802	8.511	d2dpka1
0.6	4.453	d1clca2
0.79798	9.119	d1vjja3
0.761905	7.558	d1cida1
0.767442	5.075	d1pama1
0.732143	10.931	d1ex0a2
0.637097	6.446	d1eaja_
0.658537	5.739	d1hxmb1
0.494845	4.746	d1ix2a_
0.691589	6.662	d1rowa_
0.659091	5.578	d1vzia1
0.606742	3.478	d1biha4
0.647619	8.555	d1jz8a2
0.712766	8.729	d1cwva1
0.629213	6.018	d1h3ga1
0.512346	2.733	d1r4xa1
0.836957	6.75	d2ifga1
0.594059	5.708	d1imhc1
0.586777	5.814	d1l6pa_
0.546218	1.965	d1ttua1
0.552381	3.68	d1cs6a2
0.597938	3.218	d2bhua1
0.699115	7.217	d1nfdb1
0.592	6.919	d1uena_
0.790698	4.716	d1zxqa2
0.704762	7.292	d1cfba2
0.75	8.972	d2b5ib2
0.522936	4.008	d1kv3a1
0.666667	3.005	d1qfha2
0.507042	3.897	d1p7ba1
0.778947	5.773	d1z7zi4
0.5	3.68	d1pbya4
0.804598	8.334	d1qr4a1
0.666667	5.596	d1jz8a1
0.805556	7.034	d1cida2
0.693069	6.929	d2cuia1
0.685185	6.419	d1hkfa_
0.666667	5.205	d1k3ia1
0.8	4.776	d1gyva_
0.795699	5.527	d1x4xa1
0.583942	3.308	d1wk0a_
0.623656	5.837	d1ev2e2
0.784314	6.654	d1l6xa2
0.616822	6.662	d1iray3
0.791209	8.346	d1fnaa_
0.829268	4.54	d1jmxa3
0.654206	6.674	d1x5fa1
0.642857	6.113	d2nxyb2
0.770642	7.091	d1vcaa1
0.719424	6.549	d1m1xa2
0.432432	2.708	d1biha2
0.461538	6.154	d1uema_
0.706897	7.202	d1fn4b1
0.828283	6.197	d1pqza1
0.478632	2.862	d2cspa1
0.62406	5.18	d1kyfa1
0.752688	8.462	d2cuma1
0.637931	5.529	d1npua_
0.717949	6.684	d1kv3a2
0.730769	5.626	d1pbya3
0.596639	5.801	d1f42a2
0.542857	4.722	d1f97a2
0.527778	4.506	d2h7wa1
0.764045	7.764	d1fnfa3
0.328185	1.574	d1jmaa_
0.79646	6.296	d1smoa_
0.821782	8.509	d1g0da3
0.681818	4.538	d1k85a_
0.6	6.593	d1fo0a_
0.701031	6.61	d1epfa1
0.7	7.83	d1hxma1
0.583333	6.142	d1rhfa2
0.815534	8.079	d1fp5a1
0.75	7.973	d2h26a1
0.354497	3.275	d1n9pa_
0.646465	4.34	d2d7pa1
0.678899	4.971	d2gysa2
0.553398	3.018	d1u2ca1
0.6875	5.063	d1f6fb1
0.707865	6.629	d1ug9a2
0.732143	6.15	d1sq2n_
0.729412	2.435	d2fcba1
0.778947	8.12	d2fnba_
0.659341	4.194	d1cs6a3
0.682243	5.874	d2crma1
0.677419	4.881	d1svba1
0.726316	5.609	d2ibga1
0.686275	5.77	d2d7ma1
0.598291	2.638	d1wfoa1
0.562162	4.502	d1pl3a_
0.491228	5.861	d1g4ma1
0.416185	3.096	d1ex0a1
0.49505	2.844	d1iray1
0.678571	5.481	d1yq2a1
0.553191	2.156	d1ehxa_
0.666667	7.457	d2cuha1
0.519084	5.615	d1lmia_
0.607143	5.328	d2mcma_
0.515789	7.128	d1m1xa3
0.637931	7.241	d1gsma2
0.731707	4.72	d1cvra1
0.465839	5.059	d1xl4a1
0.605263	5.753	d1ogae1
0.509091	2.704	d1m7xa1
0.688172	5.166	d1ccza1
0.639175	3.873	d2nxyb1
0.648649	5.106	d2dmba1
0.583333	3.272	d1ugna1
0.651786	4.789	d1p5va1
0.711111	5.023	d1x44a1
0.807692	6.813	d1ccza2
0.690909	6.057	d2avga1
0.808511	7.052	d1fnfa1
0.689076	5.172	d1kxvc_
0.678261	7.082	d1lp9e1
0.632258	4.45	d1roca_
0.73913	7.601	d1iarb2
0.617647	4.396	d1z7zi2
0.787234	7.17	d1j8ka_
0.716667	8.035	d1xvsa_
0.666667	6.703	d1wf5a1
0.581633	7.904	d2ic2a1
0.742574	6.513	d1x4ya1
0.669811	3.852	d1y6kr2
0.616822	3.947	d1l3wa4
0.473214	3.658	d1edha2
0.597938	3.687	d1cs6a1
0.660194	6.335	d1x5ga1
0.673469	3.781	d1qz1a3
0.619048	5.308	d1o75a1
0.705882	6.943	d1x5za1
0.678571	5.235	d1txka1
0.627451	5.607	d2c9va1
0.698113	4.734	d1axib2
0.545455	2.396	d1xiwb_
0.737864	7.343	d1fyhb2
0.58427	6.155	d2gysa4
0.808511	7.058	d2gj6d1
0.737864	7.065	d1hdma1
0.695652	5.157	d2b5ib1
0.73913	7.459	d1qg3a1
0.740741	4.162	d2cxka1
0.8	9.282	d1tena_
0.741379	7.614	d1tvda_
0.714286	6.679	d1hdmb1
0.734694	8.536	d1x5ya1
0.433628	2.739	d2c34a1
0.551181	4.259	d1ueya_
0.672131	7.472	d1nezg_
0.606061	9.302	d1tjgh1
0.688889	4.051	d1eh9a1
0.327869	3.438	d1hc3a3
0.747475	8.172	d1uvqa1
0.666667	4.726	d1nkra1
0.571429	2.75	d1z7zi5
0.642384	6.531	d1oala_
0.764045	5.428	d2dlga1
0.699029	4.636	d2hyma2
0.740385	7.181	d1eerb2
0.61157	4.876	d1ze3c1
0.315353	3.804	d1llaa3
0.704762	5.548	d1x3da1
0.727273	9.159	d1f6fb2
0.736842	5.685	d1v05a_
0.72	3.528	d1x5ja1
0.680412	4.147	d1ncua_
0.65	4.745	d1wzla1
0.725926	7.542	d1g0da1
0.711111	4.367	d1rhfa1
0.655914	3.836	d1wiua_
0.656863	5.117	d1fhga_
0.679612	6.824	d1iama1
0.727273	8.209	d1cd9b2
0.518519	6.42	d1i8aa_
0.795455	6.593	d2alaa1
0.697917	5.57	d1x5xa1
0.716418	3.109	d1xaka_
0.651163	7.214	d1xwva_
0.695652	6.591	d1vjja2
0.707071	4.339	d1nkra2
0.635294	4.515	d1ogad2
0.854167	7.072	d1lwra_
0.686275	6.934	d2hfta1
0.685185	7.69	d1x4za1
0.652174	4.596	d1uadc_
0.579439	3.063	d1he7a_
0.704082	5.93	d2d7qa1
0.757895	5.921	d2c9aa1
0.648649	5.498	d1xeda_
0.566372	4.879	d1ifra_
0.503704	5.659	d1txvb1
0.662921	3.187	d1cs6a4
0.744681	8.052	d1hyrc1
0.813187	8.672	d1fnfa2
0.633929	5.968	d4kbpa1
0.583333	5.181	d1ujta_
0.757895	5.035	d1bqua1
0.76	6.177	d1cfba1
0.654867	2.947	d1x5ia1
0.692308	5.461	d1qfha1
0.721649	7.181	d2crza1
0.594595	3.653	d1mjul1
0.745098	7.475	d2fbjh2
0.755556	4.403	d1l0qa1
0.764045	6.545	d1uvqb1
0.691589	7.803	d1l6za1
0.695364	5.224	d1xo8a_
0.629213	3.612	d1f2qa2
0.628571	4.203	d1dr9a1
0.767857	7.126	d1kgcd1
0.544715	3.849	d1wfta_
0.650943	7.369	d1wfna1
0.653846	7.533	d1n26a3
0.742268	5.294	d1okea1
0.710744	8.351	d1xq4a_
0.717949	3.551	d1f2qa1
0.790698	5.956	d1hxma2
0.729167	6.758	d2b5ic2
0.683673	4.324	d1g1ca_
0.596774	4.758	d2j2za1
0.705263	6.031	d1f00i1
0.698113	7.077	d1v8ha1
0.82	9.422	d1ex0a3
0.568421	5.071	d1fltx_
0.589744	2.315	d1f1sa2
0.505155	4.041	d1biha3
0.777778	7.281	d1fnha2
0.640777	5.153	d1p7hl1
0.621359	4.601	d2gysa1
0.752137	7.113	d1dqta_
0.795455	8.514	d1qr4a2
0.766355	7.253	d1mjul2
0.790698	6.085	d1tdqa3
0.514286	2.953	d1qbaa1
0.434211	6.001	d1wica_
0.647059	4.95	d1f97a1
0.666667	6.665	d1wisa1
0.532609	4.527	d1olza1
0.635417	4.308	d1l6za2
0.712871	6.516	d2haza1
0.680851	7.896	d1kshb_
0.823529	7.8	d1kv3a3
0.53913	4.158	d1s6na_
0.8	7.157	d1im3d_
0.75	6.508	d1dn0b2
0.72	6.122	d1k5nb_
0.672727	4.007	d1oaql_
0.8	6.153	d1dr9a2
0.723404	7.285	d2gysa3
0.666667	6.488	d1mjuh2
0.703704	6.63	d1v5ja_
0.557143	5.296	d1vjja1
0.636364	5.453	d2fcba2
0.646154	6.376	d1nepa_
0.747475	6.395	d1y6kr1
0.728395	6.563	d1qhoa1
0.698925	6.422	d2brqa1
0.744898	8.131	d1fyhb1
0.652174	4.328	d1epfa2
0.383673	3.472	d1ug9a3
0.673684	4.486	d1olla1
0.546512	3.224	d1jbja1
0.613861	3.493	d1ev2e1
0.689076	5.97	d1ymme1
0.548387	2.922	d1n26a1
0.682243	3.356	d1l3wa5
0.672897	6.318	d1hxmb2
0.588235	5.508	d1x5ha1
0.711111	3.028	d1vcaa2
0.45614	3.475	d2g5ra1
0.478723	3.238	d1biha1
0.55	7.225	d1wfua_
0.547771	5.366	d2fwua1
0.59633	3.564	d2hyma1
0.663158	3.71	d1ucta1
0.621359	2.457	d2dmca1
0.823529	7.823	d1rzfl2
0	2.983	d1cwva4
0.54375	6.467	d1m1xa1
0.701031	5.402	d1koaa1
0.815534	8.066	d1w8oa1
0.725275	3.634	d1f42a3
0.564103	3.902	d1wj3a_
0.648649	3.437	d1x5ka1
0.538012	6.23	d1pzsa_
0.765957	8.263	d2d9qb1
0.719101	4.062	d1tiua_
0.470588	1.822	d1op4a_
0.601626	5.525	d2a9da1
0.8125	6.707	d1iarb1
0.718447	4.403	d1bhga1
0.521739	4.461	d1qfoa_
0.825	5.567	d2d7na1
0	5.802	d1axib1
0.731707	5.19	d1o75a2
0.6	4.054	d1ncna_
0.615385	6.02	d1xaua_
0.621429	7.553	d1ej8a_
0.52459	5.376	d1ji1a1
0.719298	8.418	d1mjuh1
0.527473	4.019	d1xiwa_
0.606897	4.526	d1p4ua_
0.592593	5.325	d1h6ta1
0.757895	7.673	d1k5na1
0.647619	6.004	d1fp5a2
0.60177	3.756	d1l3wa3
0.8	8.077	d1l6xa1
0.504854	2.208	d1iray2
0.715789	6.793	d2djsa1
0.497297	6.619	d1g4ma2
0.547368	6.704	d2b5ic1
0.731183	4.697	d1yq2a2
0.729167	6.119	d1cwva2
0.605505	5.033	d1edqa1
0.663265	4.261	d1ut9a2
0.707965	5.954	d1bqua2
0.737864	5.342	d1o0va1
0.776786	8.13	d1fo0b_
0.644444	4.407	d1gsma1
0.551724	2.987	d1f42a1
0.695652	6.55	d1neua_
0.699029	7.278	d1qg3a2

## Sheet: beta_Trefoil
FSAR	Zscore	Domain
0.753425	18.736	d1jlxa2
0.90625	16.175	d1ggpb2
0.643902	11.441	d1a8da2
0.590062	13.827	d1ttua3
0.694805	11.248	d1md6a_
0.918919	16.696	d1dfca4
0.584416	9.294	d1sr4c_
0.891304	16.598	d1q1ua_
0.89916	13.557	d1dfca2
0.63981	12.192	d1s0ea2
0.870504	17.554	d1nuna_
0.929688	17.719	d1ijta_
0.824427	15.787	d1xhba1
0.868217	20.812	d1knma_
0.460829	11.009	d3btaa2
0.740331	14.22	d1avac_
0.864407	10.421	d1hcda_
0.622754	14.477	d1sr4a_
0.927536	21.204	d1qxma2
0.896825	16.316	d1m2tb2
0.839506	22.49	d1wd3a2
0.743056	13.267	d1l2ha_
0.847328	18.222	d1hwmb2
0.751724	12.723	d2ilaa_
0.71345	13.282	d1wbaa_
0.725146	13.226	d1avwb_
0.95	19.858	d1dfca3
0.887006	22.822	d1t9fa_
0.718919	13.914	d1r8na_
0.731707	11.854	d1pwaa_
0.818792	18.78	d1vcla1
0.92	18.247	d1dfca1
0.924812	22.796	d1vcla2
0.875	19.627	d1m2tb1
0.656716	14.933	d1dqga_		Correlation Coefficient
0.823944	17.811	d1n4ka2		0.676329
0.889655	20.301	d1qxma1
0.871429	17.336	d1rg8a_
0.961832	20.984	d1upsa2
0.770701	9.869	d1j0sa_
0.705882	18.456	d1jlxa1

## Sheet: four_hel_up_down
FSAR	Zscore	Domain
0.606936	11.448	d1xzpa1
0.660714	3.153	d1oqca_
0.833333	10.717	d1h6ga2
0.533333	5.466	d1he1a_
0.735632	8.06	d1v74b_
0.636364	4.683	d1gm5a1
0.388535	12.336	d2liga_
0.627119	7.737	d1o3ua_
0.857143	7.25	d1j8mf1
0.56701	9.232	d1szia_
0.909091	6.575	d1ls1a1
0.645669	5.891	d2ccya_
0.525	8.133	d2im8a1
0.408	6.657	d1t01a1
0.609375	8.194	d1ug7a_
0.763359	8.952	d1bbha_
0.707071	8.554	d1wgwa_
0.678261	8.546	d1wtya_
0	12.468	d1gs9a_
0.639535	12.774	d1qkra_
0.53012	9.967	d1c02a_
0.585635	9.64	d1dova_
0.838095	13.348	d1tqga_
0.803419	8.212	d1st6a4
0.867925	8.679	d256ba_
0.821138	7.089	d1mqva_
0.775194	11.808	d1cpqa_
0.45	4.866	d1cgme_
0.71028	6.212	d2etsa1
0.661017	6.857	d2a0ba_
0.455696	3.797	d1ei7a_
0.25	7.164	d1vh6a_
0.911765	13.488	d2b0ha1
0.741935	7.782	d1i5na_
0.820513	7.972	d1t6ua_		Correlation Coefficient
0.507042	6.23	d1k04a_		0.252518
0.578125	6.963	d1knya1
0.672414	5.536	d1sr2a_
0.897638	10.171	d1t01a2
0.74359	7.634	d2huja1
0.761062	8.941	d2hmza_
0.784314	7.307	d1l3pa_
0.421053	5.614	d1y6da_
0.788321	11.554	d1st6a7
0.353741	4.334	d1v4aa1
0.72093	6.248	d1s05a_
0.722222	11.656	d1orja_
0.592593	2.443	d1vmaa1
0.455696	7.562	d1st6a5
0.87234	11.25	d3fapb_
0.892857	10.177	d1nzea_
0.620155	8.216	d1joga_
0.840336	7.73	d1st6a3
0.486188	11.339	d2ap3a1
0.704762	7.607	d1jr8a_
0.829787	9.957	d2j9ua1
0.54321	9.304	d1f1ma_
0.697842	7.418	d1yvia1
0.875	10.335	d1nlxa_
0.806452	9.933	d1e85a_
0.914729	14.267	d1h6ga1
0.507692	6.795	d1g4us1
0.626087	6.124	d1hy5a_

## Sheet: dna_clamp
FSAR	Zscore	Domain
0.650794	9.255	d1t6la1
0.766667	12.558	d1vpka1
0.904762	11.332	d1u7ba1
0.51773	4.163	d1dmla1
0.829268	13.64	d1vpka3
0.770492	10.663	d1rwza1
0.836066	14.488	d1ok7a3
0.801653	11.981	d1iz5a2
0.786885	9.769	d1ok7a1
0.763636	8.131	d1b77a1
0.694915	5.752	d1b77a2
0.80303	13.994	d1plqa2
0.803279	12.65	d1rwza2
0.832	11.778	d1u7ba2
0.796748	12.461	d1vpka2
0.706349	8.049	d1dmla2
0.840336	10.695	d1iz5a1
0.840336	13.267	d1ud9a2
0.823529	10.529	d1ud9a1
0.888889	12.686	d1plqa1
0.819672	10.903	d1ok7a2
0.845528	11.819	d1t6la2
				Correlation Coefficient
				0.7815

## Sheet: seven_bbp
FSAR	Zscore	Domain
0.556575	13.472	d1utca2
0.53719	16.476	d1q47a_
0.513333	19.02	d1shyb1
0.819936	27.444	d1nr0a1
0.870036	27.701	d1pgua2
0.639344	24.847	d1sqja1
0.622995	16.756	d1xksa_
0.777778	33.956	d1sq9a_
0.676558	24.08	d1pbyb_
0.852941	38.353	d1tbga_
0.948805	41.648	d1p22a2
0.773994	25.812	d1pgua1
0.776358	18.914	d2hu7a1
0.8	43.797	d1erja_
0.850704	34.026	d1jofa_
0.589202	13.91	d1qfma1
0.862687	36.529	d1gxra_
0.926036	38.006	d1nexb2
0.784974	30.275	d1k3ia3
0.510549	19.511	d1olza2
0.933934	38.412	d1ri6a_
0.959322	45.273	d1l0qa2
0.792035	44.224	d1txva_
0.77193	26.71	d1yfqa_
0.740525	20.627	d1sqja2
0.896321	31.338	d1nr0a2
0.60767	19.708	d1jmxb_
0.690632	30.618	d1fwxa2
0.677778	16.983	d1k32a3
0.970696	40.849	d1jtdb_
0.82793	41.385	d1a12a_
0.701087	21.35	d1mdah_
0.774011	28.588	d1k8kc_
0.71831	20.18	d2bbkh_		Correlation Coefficient
0.538462	12.594	d1xipa_		0.830838

## Sheet: timbarrel
FSAR	Zscore	Domain
0.761062	16.426	d2tpsa_
0.529101	8.159	d1h09a2
0.573718	15.252	d1r30a_
0.489231	8.159	d2dvta1
0.749035	16.554	d1q7za1
0.567901	10.052	d1yeya1
0.384858	8.466	d2gwga1
0.409449	13.209	d2guya2
0.518732	11.088	d1ht6a2
0.362403	5.809	d1xrsa_
0.417431	8.27	d2b7oa1
0.729084	16.475	d1i4na_
0.521429	16.475	d1to3a_
0.501449	13.304	d1nqka_
0.710623	12.086	d1gvfa_
0.476684	5.194	d1muwa_
0.636066	14.809	d1h1na_
0.491279	12.996	d1yhta1
0.5625	13.457	d1i60a_
0.377892	4.027	d4ubpc2
0.495726	14.942	d1o66a_
0.555932	11.793	d1hl2a_
0.483146	12.401	d1jaka1
0.443503	8.557	d1gcya2
0.584677	11.14	d1yx1a1
0.412008	15.725	d1uwsa_
0.425876	14.835	d1m7xa3
0.530675	13.405	d1luca_
0.556231	18.668	d1gzga_
0.559748	10.685	d2fdsa1
0.272727	5.316	d2a3la1
0.426396	12.278	d1d8wa_
0.561605	11.52	d1tj1a2
0.574675	14.842	d1jnda1
0.42029	4.87	d2f7fa1		Correlation Coefficient
0.574344	11.923	d1j93a_		0.603923
0.578125	14.56	d1vjza_
0.48318	9.497	d1tv8a_
0.418919	5.171	d2ptda_
0.323105	10.071	d1g5aa2
0.801887	19.299	d1x1za1
0.496815	9.523	d1fcqa_
0.320856	3.026	d1gqia1
0.485014	14.311	d1qw9a2
0.779221	13.774	d1sgja_
0.452703	8.114	d1yrra2
0.698039	15.563	d1aw1a_
0.547945	10.107	d1xkya1
0.48	7.28	d2f6ka1
0.634241	8.111	d1xrta2
0.671875	18.498	d1eyea_
0.418283	9.513	d1mxga2
0.517647	10.412	d1o94a1
0.503846	7.267	d1xwya1
0.697595	13.273	d2d69a1
0.524242	11.622	d1ps9a1
0.43769	7.298	d1nfga2
0.706827	12.944	d1n55a_
0.72	17.492	d1b5ta_
0.568889	17.817	d1twda_
0.431085	6.642	d1zfja1
0.665289	14.054	d1kkoa1
0.648221	13.975	d1dxea_
0.602837	12.563	d1eoka_
0.47432	5.106	d2hbva1
0.461538	6.964	d1pz1a_
0.465116	6.597	d1un7a2
0.517799	8.815	d1ec7a1
0.490956	15.49	d1ur4a_
0.674419	12.322	d1f6ya_
0.648305	9.759	d1vfsa2
0.620155	15.247	d1s2wa_
0.434174	8.797	d2amxa1
0.796209	19.094	d1ub3a_
0.457692	8.24	d2icsa2
0.743802	21.309	d1m5wa_
0.463918	8.885	d1ur3m_
0.54755	13.406	d1itxa1
0.466667	8.905	d2ebna_
0.809955	18.497	d1tqxa_
0.420842	12.632	d1e4mm_
0.52193	4.613	d1nfpa_
0.554745	14.026	d2cita1
0.423358	15.053	d2bhua3
0.381062	11.743	d1r7aa2
0.326781	13.291	d1h3ga3
0.413093	14.279	d1qbaa3
0.735178	22.233	d1thfd_
0.525526	7.716	d2ftwa2
0.483974	8.694	d2cyga1
0.398204	8.735	d1tz9a_
0.688889	13.153	d1o1za_
0.567723	15.067	d1ezwa_
0.753036	19.081	d1a53a_
0.881188	18.046	d1wa3a1
0.415094	13.998	d1r85a_
0.590062	16.44	d1l6sa_
0.680162	10.957	d1knwa2
0.783069	13.782	d1vqta1
0.792627	18.98	d1tqja_
0.455556	12.183	d1d3ga_
0.604938	6.894	d1r0ma1
0.649789	16.744	d1dbta_
0.628788	13.279	d1twia2
0.581315	16.246	d1muma_
0.843902	14.859	d1nsja_
0.702128	18.894	d2g50a2
0.671233	15.997	d1v93a_
0.75641	16.844	d1n7ka_
0.635135	16.876	d1rh9a1
0.487032	12.376	d1w91a2
0.717054	15.183	d1pe1a_
0.66087	17.408	d1yxya1
0.575758	14.874	d1rhca_
0.713004	11.991	d1u5ha_
0.409938	13.992	d1ccwb_
0.629893	7.606	d1p1ma2
0.459547	9.426	d1pyfa_
0.28833	4.619	d1jqna_
0.745536	15.078	d1hg3a_
0.490566	14.573	d1tv5a1
0.55082	13.826	d1sr9a2
0.480447	14.244	d1edqa2
0.569132	8.719	d5ruba1
0.511628	9.989	d1j6oa_
0.509859	4.253	d1iq8a1
0.594828	17.107	d1lt8a_
0.519355	12.771	d2choa2
0.332123	10.482	d1eexa_
0.579137	12.505	d1vlia2
0.467153	5.528	d2plca_
0.443272	11.129	d1odza_
0.53719	10.684	d1vyra_
0.44208	12.02	d1vffa1
0.471178	12.076	d1oyba_
0.5625	16.583	d1xyza_
0.720137	11.62	d1tvna1
0.456395	12.258	d1ua7a2
0.518717	14.12	d1kfwa1
0.748815	13.384	d1wx0a1
0.475309	7.064	d1gkra2
0.455497	12.486	d1wzla3
0.712389	17.133	d1vcva1
0.568293	14.182	d1uuqa_
0.547945	12.989	d1q45a_
0.633441	11.183	d1juba_
0.766284	14.125	d1rd5a_
0.748031	16.627	d1vc4a_
0.849765	14.197	d1wbha1
0.484163	8.062	d1r6wa1
0.54375	11.059	d1lucb_
0.41349	10.604	d1zy9a2
0.436782	4.268	d1ybea1
0.454802	11.207	d1tg7a5
0.534562	7.199	d1jfxa_
0.769547	17.209	d1ujpa_
0.443548	5.895	d1yira1
0.439024	6.566	d1itua_
0.599156	12.147	d1xm3a_
0.614786	10.217	d1hw6a_
0.45	6.443	d1vlpa2
0.669323	13.991	d1ojxa_
0.471698	13.944	d1tr9a_
0.615385	10.979	d1jpdx1
0.579505	14.748	d1cnva_
0.444717	11.5	d1qhoa4
0.611511	13.794	d2gl5a1
0.598802	18.474	d1foba_
0.453757	15.805	d1w32a_
0.662722	8.972	d1qpoa1
0.713333	18.124	d1q7za2
0.730769	10.551	d1jpma1
0.497076	12.181	d1u1ja2
0.433702	10.29	d1jr1a1
0.68	16.95	d2a4aa1
0.757576	15.022	d1piia1
0.560554	11.867	d1nara_
0.488701	9.226	d2nt0a2
0.617284	8.014	d1o4ua1
0.497436	12.472	d1tvla_
0.813492	16.854	d1gqna_
0.385809	10.406	d1j5sa_
0.452926	11.431	d1e43a2
0.438356	7.444	d1jz8a5
0.508393	14.536	d1vema2
0.644628	11.044	d1muca1
0.547619	14.091	d1vcfa1
0.688	16.817	d1p1xa_
0.409836	12.208	d1f8ma_
0.536842	12.194	d1qtwa_
0.641434	12.054	d1qwga_
0.501887	12.262	d1edta_
0.692857	14.833	d1xuua2
0.612179	14.115	d1h7wa2
0.536842	13.119	d1edga_
0.653333	10.604	d1viza_
0.705069	11.144	d1vd6a1
0.709091	11.737	d1l6wa_
0.701887	12.03	d1hkva2
0.5427	10.196	d1zaia1
0.22093	7.916	d1d8ca_
0.660793	10.779	d2mnra1
0.421333	6.933	d2fvka2
0.351579	10.801	d1bf2a3
0.507553	8.325	d1i0da_
0.40404	9.134	d1xp3a1
0.546667	10.043	d1ct5a_
0.514451	17.055	d1ur1a_
0.430435	5.805	d7reqb1
0.51676	11.898	d1ecea_
0.513514	17.521	d1w9pa1
0.901786	23.731	d1vzwa1
0.406639	13.077	d1vpya_
0.415648	10.482	d1wzaa2
0.529412	15.601	d1ohla_
0.43787	7.247	d2f2ha4
0.591667	12.96	d1zcca1
0.649351	10.883	d2f6ua1
0.582031	10.757	d2gdqa1
0.587838	10.663	d1xxxa1
0.568773	11.382	d2g0wa1
0.509653	7.847	d1zzma1
0.370647	9.453	d1hx0a2
0.55794	8.762	d1bd0a2
0.536517	11.664	d1goia2
0.712598	15.89	d1piia2
0.441989	5.564	d1pvna1
0.484419	14.465	d1p4ca_
0.538462	8.791	d1izca_
0.62037	11.108	d1wdda1
0.514286	13.912	d2aama1
0.469914	6.049	d1a4ma_
0.807692	15.125	d1vhca_
0.307692	6.731	d1gjwa2
0.6609	14.187	d1nvma2
0.450128	10.347	d1lwha2
0.61747	14.588	d1ceoa_
0.425258	5.103	d1x38a1
0.767635	16.374	d1geqa_
0.478125	7.766	d1ra0a2
0.477064	11.772	d1z41a1
0.386525	8.343	d1o12a2
0.765217	13.883	d1sfla_
0.294455	3.29	d1x1na1
0.301616	7.248	d7reqa1
0.549342	11.88	d1bhga3
0.575163	13.774	d1p0ka_
0.663333	12.013	d7a3ha_
0.471698	7.634	d1yixa1
0.496933	7.975	d1exba_
0.478659	12.554	d1ydya1
0.520776	9.545	d1r5ya_
0.452756	9.326	d2basa1
0.578212	12.716	d1dosa_
0.587591	12.026	d1ta3a_
0.42511	16.016	d1pbga_
0.417537	13.264	d1uoka2
0.393519	12.939	d1ji1a3
0.610465	13.429	d1qnra_
0.672862	20.723	d1tx2a_
0.648438	12.712	d1k77a_
0.773109	21.086	d1qo2a_
0.374558	5.177	d1djxa3
0.544715	12.32	d1rvka1
0.49	7.715	d2fiqa1
0.581121	12.234	d1of8a_
0.625514	12.015	d1tzza1
0.439394	17.359	d1wcga1
0.606742	12.56	d1dqwa_
0.474286	10.701	d2c0ha1
0.472067	3.424	d1m7ja3
0.44226	14.274	d1kbia1
0.720524	12.707	d7odca2
0.610108	13.81	d1nofa2
0.495702	12.184	d1nowa1
0.44898	11.687	d1wdpa1
0.509158	11.518	d1uasa2
0.559603	16.773	d1vf8a1
0.584615	12.479	d1vpqa_
0.649518	13.931	d1ep3a_
0.374269	6.525	d1j79a_
0.567416	10.621	d1r3sa_
0.561873	8.988	d1vhna_
0.453368	7.762	d1u1ja1
0.580153	14.36	d1kwga2
0.522556	9.434	d2ffia1
0.821429	16.967	d1vkfa_
0.480132	11.454	d1i1wa_
0.559172	12.679	d1vr6a1
0.525316	9.395	d1onra_
0.53012	14.236	d1tb3a1
0.699647	16.069	d1ykwa1
0.226986	19.272	d1ofda2
0.629139	14.217	d1bqca_
0.370709	8.662	d1a0ca_
0.831683	19.214	d1xi3a_
0.552901	8.91	d1w3ia_
0.455414	7.946	d1us0a_
0.517964	7.082	d1gkpa2
0.44898	8.967	d2akza1
0.395939	11.209	d1eqca_
0.445122	5.916	d1hl9a2
0.469484	15.876	d1ug6a_
0.418519	4.908	d1ytda1
0.5	6.32	d1gvea_
0.532967	9.455	d1kbla1
0.423963	6.823	d1olta_
0.34308	8.103	d1dqua_
0.544218	11.776	d1o5ka_
0.517341	13.001	d1lqaa_
0.455142	6.617	d1ntha_
0.31388	9.264	d1iv8a2
0.491289	11.695	d1rqba2
0.636735	13.548	d1znna1
0.709434	16.284	d1qopa_
0.542955	8.638	d1bf6a_
0.756522	17.159	d1x7fa2
0.455399	8.19	d1sfsa_
0.593857	13.04	d1f74a_
0.488889	8.445	d1onwa2
0.622222	10.607	d1rcqa2
0.830986	17.137	d1q6oa_

## Sheet: gammacrystallin
FSAR	Zscore	Domain
0.909091	12.112	d1npsa_
0.866667	11.31	d1okia1
0.79798	15.658	d1hdfa_
0.931818	14.227	d1h4ax2
0.971098	25.56	d1bd7a_
0.785714	8.905	d1f53a_
0.913043	14.533	d1okia2
0.855263	6.124	d1c01a_
0.607843	4.564	d1bhua_
0.917647	13.062	d1h4ax1
0.761364	6.041	d1wkta_
0.827586	8.264	d1g6ea_
				Correlation Coefficient
				0.713912
