# Supplementary material for: Detecting internally symmetric protein structures
Source: BMC Bioinformatics. 2010 Jun 3;11:303. doi: 10.1186/1471-2105-11-303 (PMC2894822; doi:10.1186/1471-2105-11-303)
Supplement: Additional file 5 — SymDGangstaTable. An Excel file that gives a summary table of the number of domains in each fold, grouped into symmetric/non-symmetric sets by SymD/GANGSTA+. [file 1471-2105-11-303-S5.XLS]

## Sheet: Table 3 Supplement
Number of domains as classified by SymD and Gangsta for the 8 folds in the ASTRAL40 Dataset
	S = Symmetric
	NS = Not Symmetric
	NS_NS = SymD Zscore < 8.0(10.0) AND GANGSTA FSAR < 0.80
	S_NS = SymD Zscore > 8.0(10.0) AND GANGSTA FSAR < 0.80
	S_S = SymD Zscore > 8.0(10.0) AND GANGSTA FSAR > 0.80
	NS_S = SymD Zscore < 8.0(10.0) AND GANGSTA FSAR > 0.80
	SymD Zscore Cutoff 8					SymD Zscore Cutoff 10					GANGSTA
	NS_NS	S_NS	S_S	NS_S	Zscore >= 8.0	NS_NS	S_NS	S_S	NS_S	Zscore >= 10.0	FSAR >= 0.80	# of Domains in Fold
Ferredoxin-like	209	26	31	31	57	226	9	6	56	15	68	297
Immunoglobulin-like beta-sandwich	320	23	10	16	33	341	2	0	26	2	31	369
beta-Trefoil	0	18	23	0	41	2	16	23	0	39	23	41
Four-helical up-and-down bundle	26	20	12	5	32	38	8	8	9	16	16	63
DNA clamp	2	7	13	0	20	6	3	13	0	16	14	22
7-bladed beta-propeller	0	22	13	0	35	0	22	13	0	35	13	35
TIM beta/alpha barrel	54	257	11	0	268	99	212	11	0	223	12	322
gamma-Crystallin-like	2	2	7	1	9	3	1	6	2	7	10	12
